# Supplementary material for: Distribution of millipedes along an altitudinal gradient in the south of Lake Teletskoye, Altai Mts, Russia (Diplopoda)
Source: Zookeys. 2015 Jun 30;(510):141–61. doi: 10.3897/zookeys.510.8855 (PMC4523770; doi:10.3897/zookeys.510.8855)
Supplement: XML Treatment for Altajosoma deplanatum [file zookeys.510.8855-treatment7.xml]

<!DOCTYPE tp:taxon-treatment
  PUBLIC "-//TaxonX//DTD Taxonomic Treatment Publishing DTD v0 20100105//EN" "tax-treatment-NSO.dtd">
<tp:taxon-treatment xmlns:tp="http://www.plazi.org/taxpub"><tp:treatment-meta><kwd-group><label>Taxon classification</label><kwd><named-content content-type="kingdom">Animalia</named-content></kwd><kwd><named-content content-type="order">Chordeumatida</named-content></kwd><kwd><named-content content-type="family">Diplomaragnidae</named-content></kwd></kwd-group><mixed-citation publication-type="journal"><person-group><name><surname>Nefedieva</surname><given-names>Julia S.</given-names></name><name><surname>Nefediev</surname><given-names>Pavel S.</given-names></name><name><surname>Sakhnevich</surname><given-names>Miroslava B.</given-names></name><name><surname>Dyachkov</surname><given-names>Yuri V.</given-names></name></person-group><article-title>Distribution of millipedes along an altitudinal gradient in the south of Lake Teletskoye, Altai Mts, Russia (<tp:taxon-name><tp:taxon-name-part taxon-name-part-type="class">Diplopoda</tp:taxon-name-part></tp:taxon-name>)</article-title><source>Zookeys</source><day>30</day><month>6</month><year>2015</year><volume>2015</volume><issue>510</issue><fpage>141</fpage><lpage>161</lpage><pub-id pub-id-type="doi">10.3897/zookeys.510.8855</pub-id></mixed-citation></tp:treatment-meta><tp:nomenclature><tp:taxon-name>
                                    <tp:taxon-name-part taxon-name-part-type="genus">Altajosoma</tp:taxon-name-part>
                                    <tp:taxon-name-part taxon-name-part-type="species">deplanatum</tp:taxon-name-part>
                                </tp:taxon-name><tp:taxon-authority>(Stuxberg, 1876)</tp:taxon-authority><tp:nomenclature-citation-list><tp:nomenclature-citation><tp:taxon-name><tp:taxon-name-part taxon-name-part-type="genus">Craspedosoma</tp:taxon-name-part> <tp:taxon-name-part taxon-name-part-type="species">deplanatum</tp:taxon-name-part></tp:taxon-name><comment> Stuxberg, 1876a: 34, figs.</comment></tp:nomenclature-citation><tp:nomenclature-citation><tp:taxon-name><tp:taxon-name-part taxon-name-part-type="genus">Craspedosoma</tp:taxon-name-part> <tp:taxon-name-part taxon-name-part-type="species">deplanatum</tp:taxon-name-part></tp:taxon-name><comment> – <xref ref-type="bibr" rid="B70">Stuxberg 1876b</xref>: 317; <xref ref-type="bibr" rid="B16">Lokšina and Golovatch 1979</xref>: 382; <xref ref-type="bibr" rid="B54">Nefediev and Nefedieva 2008a</xref>: 117.</comment></tp:nomenclature-citation><tp:nomenclature-citation><tp:taxon-name><tp:taxon-name-part taxon-name-part-type="genus">Altajosoma</tp:taxon-name-part> <tp:taxon-name-part taxon-name-part-type="species">pinetorum</tp:taxon-name-part></tp:taxon-name><comment> Gulička, 1972: 37: figs.</comment></tp:nomenclature-citation><tp:nomenclature-citation><tp:taxon-name><tp:taxon-name-part taxon-name-part-type="genus">Altajosoma</tp:taxon-name-part> <tp:taxon-name-part taxon-name-part-type="species">pinetorum</tp:taxon-name-part></tp:taxon-name><comment> – <xref ref-type="bibr" rid="B16">Lokšina and Golovatch 1979</xref>: 382; <xref ref-type="bibr" rid="B67">Shelley et al. 2000</xref>: 62; <xref ref-type="bibr" rid="B54">Nefediev and Nefedieva 2008a</xref>: 117.</comment></tp:nomenclature-citation><tp:nomenclature-citation><tp:taxon-name><tp:taxon-name-part taxon-name-part-type="genus">Diplomaragna</tp:taxon-name-part> <tp:taxon-name-part taxon-name-part-type="species">deplanata</tp:taxon-name-part></tp:taxon-name><comment> – <xref ref-type="bibr" rid="B66">Shear 1990</xref>: 19, 20: figs; <xref ref-type="bibr" rid="B20">Mikhaljova 1993</xref>: 22.</comment></tp:nomenclature-citation><tp:nomenclature-citation><tp:taxon-name><tp:taxon-name-part taxon-name-part-type="genus">Diplomaragna</tp:taxon-name-part> <tp:taxon-name-part taxon-name-part-type="species">pinetorum</tp:taxon-name-part></tp:taxon-name><comment> – <xref ref-type="bibr" rid="B66">Shear 1990</xref>: 38; <xref ref-type="bibr" rid="B20">Mikhaljova 1993</xref>: 25.</comment></tp:nomenclature-citation><tp:nomenclature-citation><tp:taxon-name><tp:taxon-name-part taxon-name-part-type="genus">Altajosoma</tp:taxon-name-part> <tp:taxon-name-part taxon-name-part-type="species">deplanatum</tp:taxon-name-part></tp:taxon-name><comment> – <xref ref-type="bibr" rid="B23">Mikhaljova 2000</xref>: 160; <xref ref-type="bibr" rid="B25">2004</xref>: 170–171, 171: figs, 162: map; <xref ref-type="bibr" rid="B31">2013a</xref>: 7; <xref ref-type="bibr" rid="B34">Mikhaljova and Golovatch 2001</xref>: 108; <xref ref-type="bibr" rid="B43">Nefediev 2002b</xref>: 35; <xref ref-type="bibr" rid="B45">2002d</xref>: 30; <xref ref-type="bibr" rid="B36">Mikhaljova and Nefediev 2003</xref>: 86; <xref ref-type="bibr" rid="B46">Nefediev 2005a</xref>: 50; <xref ref-type="bibr" rid="B47">2005b</xref>: 9; <xref ref-type="bibr" rid="B49">Nefediev and Nefedieva 2005</xref>: 177; <xref ref-type="bibr" rid="B50">2006</xref>: 98; <xref ref-type="bibr" rid="B51">2007a</xref>: 139; <xref ref-type="bibr" rid="B52">2007b</xref>: 161; <xref ref-type="bibr" rid="B53">2007c</xref>: 99; <xref ref-type="bibr" rid="B55">2008b</xref>: 62; <xref ref-type="bibr" rid="B56">2011</xref>: 100; <xref ref-type="bibr" rid="B57">2012a</xref>: 51; <xref ref-type="bibr" rid="B58">2012b</xref>: 47; <xref ref-type="bibr" rid="B59">2013</xref>: 87; <xref ref-type="bibr" rid="B60">Nefedieva and Nefediev 2008</xref>: 123; <xref ref-type="bibr" rid="B38">Mikhaljova et al. 2008</xref>: 51; <xref ref-type="bibr" rid="B61">Nefedieva et al. 2014</xref>: 65.</comment></tp:nomenclature-citation></tp:nomenclature-citation-list></tp:nomenclature><tp:treatment-sec sec-type="material"><title>Material examined.</title><p>2 females (ASU), site 14.</p></tp:treatment-sec><tp:treatment-sec sec-type="material"><title>Material re-examined</title><p>(specimens published by <xref ref-type="bibr" rid="B38">Mikhaljova et al. 2008</xref>). 1 male (ASU), site 6; 1 male, 6 juv. (ASU), site 14.</p></tp:treatment-sec><tp:treatment-sec sec-type="Distribution"><title>Distribution.</title><p>The species appears to be quite widespread in the south of Siberia, Russia: Tomsk, Novosibirsk and Kemerovo areas, Republic of Altai and Republic of Khakassia, and originally described from between the city of Achinsk (Krasnoyarsk Province) and the city of Mariinsk (Kemerovo Area).</p></tp:treatment-sec><tp:treatment-sec sec-type="Remarks"><title>Remarks.</title><p>This species lives mainly in various forest habitats like small-leaved, mixed and dark coniferous forests, forest- and shrub tundra, and also mesophytous meadow. The maximum altitude registered is about 2080 m a.s.l <!--PageBreak-->(<xref ref-type="bibr" rid="B38">Mikhaljova et al. 2008</xref>). In the Kyga Biogeocenosis Profile the species quite rare found in the mid-mountain mixed forest and in the subalpine sparse growths of <italic><tp:taxon-name><tp:taxon-name-part taxon-name-part-type="genus">Pinus</tp:taxon-name-part> <tp:taxon-name-part taxon-name-part-type="species">sibirica</tp:taxon-name-part></tp:taxon-name></italic>, with the maximum abundance registered is about 6 ind./m<sup>2</sup>.</p></tp:treatment-sec><ref-list><ref id="B70"><mixed-citation xmlns:xlink="http://www.w3.org/1999/xlink" xlink:type="simple"><person-group><name name-style="western"><surname>Stuxberg</surname><given-names>A</given-names></name></person-group> (<year>1876b</year>) <article-title>On the <tp:taxon-name><tp:taxon-name-part taxon-name-part-type="above-genus">Myriopoda</tp:taxon-name-part></tp:taxon-name>, from Siberia and Waigatsch Island, collected during the expedition of Prof. Nordenskiöld, 1875.</article-title> <source>Annals and Magazine of Natural History</source> <volume>4</volume>(<issue>17</issue>): <fpage>306</fpage>–<lpage>318</lpage>. doi: <ext-link ext-link-type="doi" xlink:href="10.1080/00222937608681955" xlink:type="simple">10.1080/00222937608681955</ext-link> </mixed-citation></ref><ref id="B16"><mixed-citation xmlns:xlink="http://www.w3.org/1999/xlink" xlink:type="simple"><person-group><name name-style="western"><surname>Lokšina</surname><given-names>IE</given-names></name><name name-style="western"><surname>Golovatch</surname><given-names>SI</given-names></name></person-group> (<year>1979</year>) <article-title><tp:taxon-name><tp:taxon-name-part taxon-name-part-type="class">Diplopoda</tp:taxon-name-part></tp:taxon-name> of the USSR fauna.</article-title> <source>Pedobiologia</source> <volume>19</volume>(<issue>6</issue>): <fpage>381</fpage>–<lpage>389</lpage>. </mixed-citation></ref><ref id="B54"><mixed-citation xmlns:xlink="http://www.w3.org/1999/xlink" xlink:type="simple"><person-group><name name-style="western"><surname>Nefediev</surname><given-names>PS</given-names></name><name name-style="western"><surname>Nefedieva</surname><given-names>JS</given-names></name></person-group> (<year>2008a</year>) [<trans-title xml:lang="en">A historical review of faunistic investigations of millipedes (<tp:taxon-name><tp:taxon-name-part taxon-name-part-type="class">Diplopoda</tp:taxon-name-part></tp:taxon-name>) in Western Siberia</trans-title>]. In: <source>Altai: ecology and environmental management</source>. <source>Proceedings of VII Russian-Mongolian Conference of Students and Young Researchers</source>. <publisher-name>Biysk Pedagogical State University Publ.</publisher-name>, <publisher-loc>Biysk</publisher-loc> <volume>1</volume>: <fpage>117</fpage>–<lpage>120</lpage>. <comment>[In Russian]</comment> </mixed-citation></ref><ref id="B67"><mixed-citation xmlns:xlink="http://www.w3.org/1999/xlink" xlink:type="simple"><person-group><name name-style="western"><surname>Shelley</surname><given-names>RM</given-names></name><name name-style="western"><surname>Sierwald</surname><given-names>P</given-names></name><name name-style="western"><surname>Kiser</surname><given-names>SB</given-names></name><name name-style="western"><surname>Golovatch</surname><given-names>SI</given-names></name></person-group> (<year>2000</year>) <source>Nomenclator generum et familiarum Diplopodorum II. A list of the genus and family-group names in the class <tp:taxon-name><tp:taxon-name-part taxon-name-part-type="class">Diplopoda</tp:taxon-name-part></tp:taxon-name> from 1958 through 1999.</source> <publisher-name>Pensoft Publishers</publisher-name>, <publisher-loc>Sofia-Moscow</publisher-loc>, <size units="page">167 pp</size>. </mixed-citation></ref><ref id="B66"><mixed-citation xmlns:xlink="http://www.w3.org/1999/xlink" xlink:type="simple"><person-group><name name-style="western"><surname>Shear</surname><given-names>WA</given-names></name></person-group> (<year>1990</year>) <article-title>On the Central and East Asian milliped family <tp:taxon-name><tp:taxon-name-part taxon-name-part-type="family">Diplomaragnidae</tp:taxon-name-part></tp:taxon-name> (<tp:taxon-name><tp:taxon-name-part taxon-name-part-type="class">Diplopoda</tp:taxon-name-part></tp:taxon-name>, <tp:taxon-name><tp:taxon-name-part taxon-name-part-type="order">Chordeumatida</tp:taxon-name-part></tp:taxon-name>, <tp:taxon-name><tp:taxon-name-part taxon-name-part-type="superfamily">Diplomaragnoidea</tp:taxon-name-part></tp:taxon-name>).</article-title> <source>American Museum Novitates</source> <volume>2977</volume>: <fpage>1</fpage>–<lpage>40</lpage>. </mixed-citation></ref><ref id="B20"><mixed-citation xmlns:xlink="http://www.w3.org/1999/xlink" xlink:type="simple"><person-group><name name-style="western"><surname>Mikhaljova</surname><given-names>EV</given-names></name></person-group> (<year>1993</year>) <article-title>The millipedes (<tp:taxon-name><tp:taxon-name-part taxon-name-part-type="class">Diplopoda</tp:taxon-name-part></tp:taxon-name>) of Siberia and the Far East of Russia.</article-title> <source><tp:taxon-name><tp:taxon-name-part taxon-name-part-type="phylum">Arthropoda</tp:taxon-name-part></tp:taxon-name> Selecta</source> <volume>2</volume>(<issue>2</issue>): <fpage>3</fpage>–<lpage>36</lpage>. </mixed-citation></ref><ref id="B23"><mixed-citation xmlns:xlink="http://www.w3.org/1999/xlink" xlink:type="simple"><person-group><name name-style="western"><surname>Mikhaljova</surname><given-names>EV</given-names></name></person-group> (<year>2000</year>) <article-title>Review of the millipede family <tp:taxon-name><tp:taxon-name-part taxon-name-part-type="family">Diplomaragnidae</tp:taxon-name-part></tp:taxon-name> (<tp:taxon-name><tp:taxon-name-part taxon-name-part-type="class">Diplopoda</tp:taxon-name-part></tp:taxon-name>: <tp:taxon-name><tp:taxon-name-part taxon-name-part-type="order">Chordeumatida</tp:taxon-name-part></tp:taxon-name>).</article-title> <source><tp:taxon-name><tp:taxon-name-part taxon-name-part-type="phylum">Arthropoda</tp:taxon-name-part></tp:taxon-name> Selecta</source> <volume>8</volume>(<issue>3</issue>): <fpage>153</fpage>–<lpage>181</lpage>. <comment>[for 1999]</comment> </mixed-citation></ref><ref id="B25"><mixed-citation xmlns:xlink="http://www.w3.org/1999/xlink" xlink:type="simple"><person-group><name name-style="western"><surname>Mikhaljova</surname><given-names>EV</given-names></name></person-group> (<year>2004</year>) <source>The millipedes (<tp:taxon-name><tp:taxon-name-part taxon-name-part-type="class">Diplopoda</tp:taxon-name-part></tp:taxon-name>) of the Asian part of Russia.</source> <publisher-name>Pensoft Publishers</publisher-name>, <publisher-loc>Sofia-Moscow</publisher-loc>, <series>Series Faunistica 39</series>, <size units="page">292 pp</size>. doi: <ext-link ext-link-type="doi" xlink:href="10.11646/zootaxa.3866.1.2" xlink:type="simple">10.11646/zootaxa.3866.1.2</ext-link> </mixed-citation></ref><ref id="B31"><mixed-citation xmlns:xlink="http://www.w3.org/1999/xlink" xlink:type="simple"><person-group><name name-style="western"><surname>Mikhaljova</surname><given-names>EV</given-names></name></person-group> (<year>2013a</year>) <article-title>New data on the millipede fauna (<tp:taxon-name><tp:taxon-name-part taxon-name-part-type="class">Diplopoda</tp:taxon-name-part></tp:taxon-name>) of Altai, Russia.</article-title> <source>Far Eastern Entomologist</source> <volume>265</volume>: <fpage>1</fpage>–<lpage>10</lpage>. </mixed-citation></ref><ref id="B34"><mixed-citation xmlns:xlink="http://www.w3.org/1999/xlink" xlink:type="simple"><person-group><name name-style="western"><surname>Mikhaljova</surname><given-names>EV</given-names></name><name name-style="western"><surname>Golovatch</surname><given-names>SI</given-names></name></person-group> (<year>2001</year>) <article-title>A review of the millipede fauna of Siberia (<tp:taxon-name><tp:taxon-name-part taxon-name-part-type="class">Diplopoda</tp:taxon-name-part></tp:taxon-name>).</article-title> <source><tp:taxon-name><tp:taxon-name-part taxon-name-part-type="phylum">Arthropoda</tp:taxon-name-part></tp:taxon-name> Selecta</source> <volume>9</volume>(<issue>2</issue>): <fpage>103</fpage>–<lpage>118</lpage>. <comment>[for 2000]</comment> </mixed-citation></ref><ref id="B43"><mixed-citation xmlns:xlink="http://www.w3.org/1999/xlink" xlink:type="simple"><person-group><name name-style="western"><surname>Nefediev</surname><given-names>PS</given-names></name></person-group> (<year>2002b</year>) [<trans-title xml:lang="en">The fauna and ecology of myriapods (<tp:taxon-name><tp:taxon-name-part taxon-name-part-type="subphylum">Myriapoda</tp:taxon-name-part></tp:taxon-name>) of a relict lime grove (village of Kuzedeyevo)</trans-title>]. In: <source>Proceedings of 40 International Scientific Student Conference «Students and Scientific and Technical Progress»</source>. <publisher-name>Novosibirsk State University Publ.</publisher-name>, <publisher-loc>Novosibirsk</publisher-loc>, <lpage>35</lpage>. <comment>[In Russian]</comment> </mixed-citation></ref><ref id="B45"><mixed-citation xmlns:xlink="http://www.w3.org/1999/xlink" xlink:type="simple"><person-group><name name-style="western"><surname>Nefediev</surname><given-names>PS</given-names></name></person-group> (<year>2002d</year>) <article-title>On the <tp:taxon-name><tp:taxon-name-part taxon-name-part-type="class">Diplopoda</tp:taxon-name-part></tp:taxon-name> fauna of South-West Siberia.</article-title> In: <conf-name>12th International Congress of Myriapodology</conf-name>. <source>Book of Abstracts</source>. <publisher-loc>Pietermaritzburg</publisher-loc>, <fpage>30</fpage>. </mixed-citation></ref><ref id="B36"><mixed-citation xmlns:xlink="http://www.w3.org/1999/xlink" xlink:type="simple"><person-group><name name-style="western"><surname>Mikhaljova</surname><given-names>EV</given-names></name><name name-style="western"><surname>Nefediev</surname><given-names>PS</given-names></name></person-group> (<year>2003</year>) <article-title>A contribution to the millipede fauna of Siberia (<tp:taxon-name><tp:taxon-name-part taxon-name-part-type="class">Diplopoda</tp:taxon-name-part></tp:taxon-name>).</article-title> <source><tp:taxon-name><tp:taxon-name-part taxon-name-part-type="phylum">Arthropoda</tp:taxon-name-part></tp:taxon-name> Selecta</source> <volume>11</volume>(<issue>1</issue>): <fpage>81</fpage>–<lpage>87</lpage>. <comment>[for 2002]</comment> </mixed-citation></ref><ref id="B46"><mixed-citation xmlns:xlink="http://www.w3.org/1999/xlink" xlink:type="simple"><person-group><name name-style="western"><surname>Nefediev</surname><given-names>PS</given-names></name></person-group> (<year>2005a</year>) [<trans-source xml:lang="en">Millipedes (<tp:taxon-name><tp:taxon-name-part taxon-name-part-type="subphylum">Myriapoda</tp:taxon-name-part></tp:taxon-name>, <tp:taxon-name><tp:taxon-name-part taxon-name-part-type="class">Diplopoda</tp:taxon-name-part></tp:taxon-name>) of the Southeast of Western Siberia (fauna, zoogeography, ecology)</trans-source>]. <comment>Thesis of Candidate (Ph.D.) of Biological Sci. Degree</comment>. <publisher-loc>Tomsk</publisher-loc>, <size units="page">175 pp</size>. <comment>[In Russian]</comment> </mixed-citation></ref><ref id="B47"><mixed-citation xmlns:xlink="http://www.w3.org/1999/xlink" xlink:type="simple"><person-group><name name-style="western"><surname>Nefediev</surname><given-names>PS</given-names></name></person-group> (<year>2005b</year>) [<trans-source xml:lang="en">Millipedes (<tp:taxon-name><tp:taxon-name-part taxon-name-part-type="subphylum">Myriapoda</tp:taxon-name-part></tp:taxon-name>, <tp:taxon-name><tp:taxon-name-part taxon-name-part-type="class">Diplopoda</tp:taxon-name-part></tp:taxon-name>) of the Southeast of Western Siberia (fauna, zoogeography, ecology)</trans-source>]. <comment>Autoreferate of the Thesis of Candidate (Ph.D.) of Biological Sci. Degree</comment>. <publisher-name>UFO-print Publ.</publisher-name>, <publisher-loc>Tomsk</publisher-loc>, <size units="page">21 pp</size>. <comment>[In Russian]</comment> </mixed-citation></ref><ref id="B49"><mixed-citation xmlns:xlink="http://www.w3.org/1999/xlink" xlink:type="simple"><person-group><name name-style="western"><surname>Nefediev</surname><given-names>PS</given-names></name><name name-style="western"><surname>Nefedieva</surname><given-names>JS</given-names></name></person-group> (<year>2005</year>) [<trans-title xml:lang="en">Seasonal fluctuations of diplopod density in some forests of Western Siberia</trans-title>]. In: <source>Ecological diversity of soil biota and biological productivity of soils</source>. <source>Proceedings of IV (XIV) All-Russian Conference of Soil Zoology</source>. <publisher-name>Tyumen State University Publ.</publisher-name>, <publisher-loc>Tyumen</publisher-loc>, <fpage>177</fpage>–<lpage>178</lpage>. <comment>[In Russian]</comment> </mixed-citation></ref><ref id="B50"><mixed-citation xmlns:xlink="http://www.w3.org/1999/xlink" xlink:type="simple"><person-group><name name-style="western"><surname>Nefediev</surname><given-names>PS</given-names></name><name name-style="western"><surname>Nefedieva</surname><given-names>JS</given-names></name></person-group> (<year>2006</year>) [<trans-title xml:lang="en">Regional peculiarities of millipede fauna (<tp:taxon-name><tp:taxon-name-part taxon-name-part-type="class">Diplopoda</tp:taxon-name-part></tp:taxon-name>) in the south-east of Western Siberia</trans-title>]. In: <source>Ecology of South Siberia and adjacent territories. Proceedings of X International School Conference of Students and Young Researchers</source>. <publisher-name>Khakassian State University Publ.</publisher-name>, <publisher-loc>Abakan</publisher-loc> <volume>1</volume>: <lpage>98</lpage>. <comment>[In Russian]</comment> </mixed-citation></ref><ref id="B51"><mixed-citation xmlns:xlink="http://www.w3.org/1999/xlink" xlink:type="simple"><person-group><name name-style="western"><surname>Nefediev</surname><given-names>PS</given-names></name><name name-style="western"><surname>Nefedieva</surname><given-names>JS</given-names></name></person-group> (<year>2007a</year>) <article-title>A brief analysis of the biotopic distribution of millipedes (<tp:taxon-name><tp:taxon-name-part taxon-name-part-type="class">Diplopoda</tp:taxon-name-part></tp:taxon-name>) in the south-east of Western Siberia.</article-title> In: <source>Forest Soils: Research Results, Problems and Future Outlook. Abstracts of International Conference</source>. <publisher-name>Institute of Biology, Komi Scientific Center, Ural Division of RAS Publ.</publisher-name>, <publisher-loc>Syktyvkar</publisher-loc>, <fpage>139</fpage>–<lpage>140</lpage>. <comment>[In Russian and in English]</comment> </mixed-citation></ref><ref id="B52"><mixed-citation xmlns:xlink="http://www.w3.org/1999/xlink" xlink:type="simple"><person-group><name name-style="western"><surname>Nefediev</surname><given-names>PS</given-names></name><name name-style="western"><surname>Nefedieva</surname><given-names>JS</given-names></name></person-group> (<year>2007b</year>) [<trans-title xml:lang="en">Biogeographical characteristic of millipede fauna in the south-east of Western Siberia</trans-title>]. In: <source>Biodiversity of invertebrate animals</source>. <source>Proceedings of II All-Russian School Conference «Conceptual and applied aspects of scientific investigations and education in invertebrate zoology»</source>. <publisher-name>Deltaplan Publ.</publisher-name>, <publisher-loc>Tomsk</publisher-loc>, <fpage>133</fpage>–<lpage>138</lpage>. <comment>[In Russian]</comment> </mixed-citation></ref><ref id="B53"><mixed-citation xmlns:xlink="http://www.w3.org/1999/xlink" xlink:type="simple"><person-group><name name-style="western"><surname>Nefediev</surname><given-names>PS</given-names></name><name name-style="western"><surname>Nefedieva</surname><given-names>JS</given-names></name></person-group> (<year>2007c</year>) [<trans-title xml:lang="en">Seasonal dynamics of locomotor activity of millipedes (<tp:taxon-name><tp:taxon-name-part taxon-name-part-type="class">Diplopoda</tp:taxon-name-part></tp:taxon-name>) in forests of Western Siberia</trans-title>]. In: <source>Ecological problems of unique natural and anthropogenic landscapes</source>. <source>Proceedings of All-Russian Conference</source>. <publisher-name>Yaroslavl State University</publisher-name>, <publisher-loc>Yaroslavl</publisher-loc>, <fpage>98</fpage>–<lpage>103</lpage>. <comment>[In Russian]</comment> </mixed-citation></ref><ref id="B55"><mixed-citation xmlns:xlink="http://www.w3.org/1999/xlink" xlink:type="simple"><person-group><name name-style="western"><surname>Nefediev</surname><given-names>PS</given-names></name><name name-style="western"><surname>Nefedieva</surname><given-names>JS</given-names></name></person-group> (<year>2008b</year>) <article-title>Zoogeographical analysis of the millipede fauna (<tp:taxon-name><tp:taxon-name-part taxon-name-part-type="class">Diplopoda</tp:taxon-name-part></tp:taxon-name>) in the south-east of Western Siberia.</article-title> In: <source><tp:taxon-name><tp:taxon-name-part taxon-name-part-type="subphylum">Myriapoda</tp:taxon-name-part></tp:taxon-name> and <tp:taxon-name><tp:taxon-name-part taxon-name-part-type="phylum">Onychophora</tp:taxon-name-part></tp:taxon-name> of the World Diversity, Biology and Importance</source>. <source>Abstracts of 14th International Congress of Myriapodology</source>. <publisher-name>Staatliches Museum für Naturkunde</publisher-name>, <publisher-loc>Görlitz</publisher-loc>. Peckiana <volume>6</volume>: <fpage>62</fpage>. </mixed-citation></ref><ref id="B56"><mixed-citation xmlns:xlink="http://www.w3.org/1999/xlink" xlink:type="simple"><person-group><name name-style="western"><surname>Nefediev</surname><given-names>PS</given-names></name><name name-style="western"><surname>Nefedieva</surname><given-names>JS</given-names></name></person-group> (<year>2011</year>) [<trans-title xml:lang="en">Millipedes (<tp:taxon-name><tp:taxon-name-part taxon-name-part-type="class">Diplopoda</tp:taxon-name-part></tp:taxon-name>) of green plantations of Tomsk City and its suburbs</trans-title>]. In: <source>Conceptual and applied aspects of scientific investigations in invertebrate zoology</source>. <source>Proceedings of III All-Russian School Conference</source>. <publisher-name>Agraf-Press Publ.</publisher-name>, <publisher-loc>Tomsk</publisher-loc>, <fpage>100</fpage>–<lpage>102</lpage>. <comment>[In Russian]</comment> </mixed-citation></ref><ref id="B57"><mixed-citation xmlns:xlink="http://www.w3.org/1999/xlink" xlink:type="simple"><person-group><name name-style="western"><surname>Nefediev</surname><given-names>PS</given-names></name><name name-style="western"><surname>Nefedieva</surname><given-names>JS</given-names></name></person-group> (<year>2012a</year>) [<trans-title xml:lang="en">Some peculiarities of distribution of millipedes (<tp:taxon-name><tp:taxon-name-part taxon-name-part-type="class">Diplopoda</tp:taxon-name-part></tp:taxon-name>) along the soil profile in the south-taiga and small-leaved forests of Western Siberia</trans-title>]. <source>Izvestia Altaiskogo gosudarstvennogo universiteta, Biologicheskie nauki</source> <volume>3</volume>(<issue>75</issue>),1: <fpage>49</fpage>–<lpage>54</lpage>. <comment>[In Russian]</comment> </mixed-citation></ref><ref id="B58"><mixed-citation xmlns:xlink="http://www.w3.org/1999/xlink" xlink:type="simple"><person-group><name name-style="western"><surname>Nefediev</surname><given-names>PS</given-names></name><name name-style="western"><surname>Nefedieva</surname><given-names>JS</given-names></name></person-group> (<year>2012b</year>) [<trans-title xml:lang="en">Some peculiarities of seasonal dynamics of sex-age structure of milliped populations (<tp:taxon-name><tp:taxon-name-part taxon-name-part-type="class">Diplopoda</tp:taxon-name-part></tp:taxon-name>) in the southern taiga and small-leaved forests of Western Siberia</trans-title>]. <source>Izvestia Altaiskogo gosudarstvennogo universiteta, Biologicheskie nauki</source> <volume>3</volume>(<issue>75</issue>),2: <fpage>46</fpage>–<lpage>48</lpage>. <comment>[In Russian]</comment> </mixed-citation></ref><ref id="B59"><mixed-citation xmlns:xlink="http://www.w3.org/1999/xlink" xlink:type="simple"><person-group><name name-style="western"><surname>Nefediev</surname><given-names>PS</given-names></name><name name-style="western"><surname>Nefedieva</surname><given-names>JS</given-names></name></person-group> (<year>2013</year>) [<trans-title xml:lang="en">Biodiversity and ecology of millipedes in the environs of Lake Teletskoe (<tp:taxon-name><tp:taxon-name-part taxon-name-part-type="class">Diplopoda</tp:taxon-name-part></tp:taxon-name>)</trans-title>]. <source>Izvestia Altaiskogo gosudarstvennogo universiteta, Biologicheskie nauki</source> <volume>3</volume>(<issue>79</issue>),1: <fpage>86</fpage>–<lpage>87</lpage>. <comment>[In Russian]</comment> </mixed-citation></ref><ref id="B60"><mixed-citation xmlns:xlink="http://www.w3.org/1999/xlink" xlink:type="simple"><person-group><name name-style="western"><surname>Nefedieva</surname><given-names>JS</given-names></name><name name-style="western"><surname>Nefediev</surname><given-names>PS</given-names></name></person-group> (<year>2008</year>) <article-title>Ecofaunistical investigations of millipedes (<tp:taxon-name><tp:taxon-name-part taxon-name-part-type="class">Diplopoda</tp:taxon-name-part></tp:taxon-name>) in the environs of Lake Teletskoe.</article-title> In: <source><tp:taxon-name><tp:taxon-name-part taxon-name-part-type="subphylum">Myriapoda</tp:taxon-name-part></tp:taxon-name> and <tp:taxon-name><tp:taxon-name-part taxon-name-part-type="phylum">Onychophora</tp:taxon-name-part></tp:taxon-name> of the World Diversity, Biology and Importance</source>. <source>Abstracts of 14th International Congress of Myriapodology</source>. <publisher-name>Staatliches Museum für Naturkunde</publisher-name>, <publisher-loc>Görlitz</publisher-loc>. Peckiana <volume>6</volume>: <fpage>123</fpage>–<lpage>124</lpage>. </mixed-citation></ref><ref id="B38"><mixed-citation xmlns:xlink="http://www.w3.org/1999/xlink" xlink:type="simple"><person-group><name name-style="western"><surname>Mikhaljova</surname><given-names>EV</given-names></name><name name-style="western"><surname>Nefediev</surname><given-names>PS</given-names></name><name name-style="western"><surname>Nefedieva</surname><given-names>JS</given-names></name></person-group> (<year>2008</year>) <article-title>A new species and new records of millipedes of the family <tp:taxon-name><tp:taxon-name-part taxon-name-part-type="family">Diplomaragnidae</tp:taxon-name-part></tp:taxon-name> (<tp:taxon-name><tp:taxon-name-part taxon-name-part-type="class">Diplopoda</tp:taxon-name-part></tp:taxon-name>, <tp:taxon-name><tp:taxon-name-part taxon-name-part-type="order">Chordeumatida</tp:taxon-name-part></tp:taxon-name>) from Altai.</article-title> <source>Zootaxa</source> <volume>1931</volume>: <fpage>49</fpage>–<lpage>56</lpage>. </mixed-citation></ref><ref id="B61"><mixed-citation xmlns:xlink="http://www.w3.org/1999/xlink" xlink:type="simple"><person-group><name name-style="western"><surname>Nefedieva</surname><given-names>JS</given-names></name><name name-style="western"><surname>Nefediev</surname><given-names>PS</given-names></name><name name-style="western"><surname>Sakhnevich</surname><given-names>MB</given-names></name><name name-style="western"><surname>Dyachkov</surname><given-names>YuV</given-names></name></person-group> (<year>2014</year>) <article-title>Distribution of millipedes (<tp:taxon-name><tp:taxon-name-part taxon-name-part-type="class">Diplopoda</tp:taxon-name-part></tp:taxon-name>) along an altitudinal gradient in the south of Lake Teletskoye, Altai Mts.</article-title> In: <person-group><name name-style="western"><surname>Tuf</surname><given-names>IH</given-names></name><name name-style="western"><surname>Tajovský</surname><given-names>K</given-names></name></person-group> (<role>Eds</role>) <conf-name>16th International Congress of Myriapodology</conf-name>. <source>Book of Abstracts</source>. <publisher-name>Institute of Soil Biology, BC ASCR &amp; Faculty of Science, Palacký University</publisher-name>, <publisher-loc>Olomouc</publisher-loc>, <fpage>65</fpage>. </mixed-citation></ref></ref-list></tp:taxon-treatment>
