# Supplementary material for: Distribution of millipedes along an altitudinal gradient in the south of Lake Teletskoye, Altai Mts, Russia (Diplopoda)
Source: Zookeys. 2015 Jun 30;(510):141–61. doi: 10.3897/zookeys.510.8855 (PMC4523770; doi:10.3897/zookeys.510.8855)
Supplement: XML Treatment for Altajosoma kemerovo [file zookeys.510.8855-treatment9.xml]

<!DOCTYPE tp:taxon-treatment
  PUBLIC "-//TaxonX//DTD Taxonomic Treatment Publishing DTD v0 20100105//EN" "tax-treatment-NSO.dtd">
<tp:taxon-treatment xmlns:tp="http://www.plazi.org/taxpub"><tp:treatment-meta><kwd-group><label>Taxon classification</label><kwd><named-content content-type="kingdom">Animalia</named-content></kwd><kwd><named-content content-type="order">Chordeumatida</named-content></kwd><kwd><named-content content-type="family">Diplomaragnidae</named-content></kwd></kwd-group><mixed-citation publication-type="journal"><person-group><name><surname>Nefedieva</surname><given-names>Julia S.</given-names></name><name><surname>Nefediev</surname><given-names>Pavel S.</given-names></name><name><surname>Sakhnevich</surname><given-names>Miroslava B.</given-names></name><name><surname>Dyachkov</surname><given-names>Yuri V.</given-names></name></person-group><article-title>Distribution of millipedes along an altitudinal gradient in the south of Lake Teletskoye, Altai Mts, Russia (<tp:taxon-name><tp:taxon-name-part taxon-name-part-type="class">Diplopoda</tp:taxon-name-part></tp:taxon-name>)</article-title><source>Zookeys</source><day>30</day><month>6</month><year>2015</year><volume>2015</volume><issue>510</issue><fpage>141</fpage><lpage>161</lpage><pub-id pub-id-type="doi">10.3897/zookeys.510.8855</pub-id></mixed-citation></tp:treatment-meta><tp:nomenclature><tp:taxon-name>
                                    <tp:taxon-name-part taxon-name-part-type="genus">Altajosoma</tp:taxon-name-part>
                                    <tp:taxon-name-part taxon-name-part-type="species">kemerovo</tp:taxon-name-part>
                                </tp:taxon-name><tp:taxon-authority>(Shear, 1990)</tp:taxon-authority><tp:nomenclature-citation-list><tp:nomenclature-citation><tp:taxon-name><tp:taxon-name-part taxon-name-part-type="genus">Diplomaragna</tp:taxon-name-part> <tp:taxon-name-part taxon-name-part-type="species">kemerovo</tp:taxon-name-part></tp:taxon-name><comment> Shear, 1990: 21, 20: figs.</comment></tp:nomenclature-citation><tp:nomenclature-citation><tp:taxon-name><tp:taxon-name-part taxon-name-part-type="genus">Diplomaragna</tp:taxon-name-part> <tp:taxon-name-part taxon-name-part-type="species">kemerovo</tp:taxon-name-part></tp:taxon-name><comment> – <xref ref-type="bibr" rid="B20">Mikhaljova 1993</xref>: 25; <xref ref-type="bibr" rid="B54">Nefediev and Nefedieva 2008a</xref>: 117.</comment></tp:nomenclature-citation><tp:nomenclature-citation><tp:taxon-name><tp:taxon-name-part taxon-name-part-type="genus">Altajosoma</tp:taxon-name-part> <tp:taxon-name-part taxon-name-part-type="species">kemerovo</tp:taxon-name-part></tp:taxon-name><comment> – <xref ref-type="bibr" rid="B23">Mikhaljova 2000</xref>: 161; <xref ref-type="bibr" rid="B25">2004</xref>: 180–181, 180: figs, 173: map; <xref ref-type="bibr" rid="B31">2013a</xref>: 7; <xref ref-type="bibr" rid="B34">Mikhaljova and Golovatch 2001</xref>: 108; <xref ref-type="bibr" rid="B72">Vorobiova et al. 2002</xref>: 60; <xref ref-type="bibr" rid="B36">Mikhaljova and Nefediev 2003</xref>: 86; <xref ref-type="bibr" rid="B46">Nefediev 2005a</xref>: 53; <xref ref-type="bibr" rid="B47">2005b</xref>: 9; <xref ref-type="bibr" rid="B50">Nefediev and Nefedieva 2006</xref>: 98; <xref ref-type="bibr" rid="B51">2007a</xref>: 139; <xref ref-type="bibr" rid="B52">2007b</xref>: 161; <xref ref-type="bibr" rid="B55">2008b</xref>: 62; <xref ref-type="bibr" rid="B59">2013</xref>: 87; <xref ref-type="bibr" rid="B60">Nefedieva and Nefediev 2008</xref>: 123; <xref ref-type="bibr" rid="B38">Mikhaljova et al. 2008</xref>: 51; <xref ref-type="bibr" rid="B61">Nefedieva et al. 2014</xref>: 65.</comment></tp:nomenclature-citation></tp:nomenclature-citation-list></tp:nomenclature><tp:treatment-sec sec-type="material"><title>Material examined.</title><p>4 females (ASU), site 7; 1 juv. (ASU), site 8; 7 juv. (ASU), site 13a; 1 female, 3 juv. (ASU), site 16.</p></tp:treatment-sec><tp:treatment-sec sec-type="material"><title>Material re-examined</title><p>(specimens published by <xref ref-type="bibr" rid="B38">Mikhaljova et al. 2008</xref>). 1 male (ASU), site A; 1 male (ASU), site 5; 1 male (ASU), site 6; 5 males (ASU), site 7; 1 male (ASU), site 8; 1 male (ASU), site 13a; 1 male (ASU), site 16.</p></tp:treatment-sec><tp:treatment-sec sec-type="Distribution"><title>Distribution.</title><p>This species appears to be spread in the south of Siberia, Russia: Kemerovo and Novosibirsk areas, Republic of Altai, Republic of Khakassia, southern part of Krasnoyarsk Province.</p></tp:treatment-sec><tp:treatment-sec sec-type="Remarks"><title>Remarks.</title><p>The species dwells in different forest habitats like small-leaved, mixed and dark coniferous forests. In the Kyga Biogeocenosis Profile it is very rare (0.5–5 ind./m<sup>2</sup>), mainly collected in low- and mid-mountain chern taiga at 853–1100 m <!--PageBreak-->a.s.l., but also found in subalpine sparse growths of <italic><tp:taxon-name><tp:taxon-name-part taxon-name-part-type="genus">Pinus</tp:taxon-name-part> <tp:taxon-name-part taxon-name-part-type="species">sibirica</tp:taxon-name-part></tp:taxon-name></italic> and subgoltsy sparse growths of <italic><tp:taxon-name><tp:taxon-name-part taxon-name-part-type="genus">Pinus</tp:taxon-name-part> <tp:taxon-name-part taxon-name-part-type="species">sibirica</tp:taxon-name-part></tp:taxon-name></italic> with <italic><tp:taxon-name><tp:taxon-name-part taxon-name-part-type="genus">Betula</tp:taxon-name-part> <tp:taxon-name-part taxon-name-part-type="species">rotundifolia</tp:taxon-name-part></tp:taxon-name></italic> and <italic><tp:taxon-name><tp:taxon-name-part taxon-name-part-type="genus">Salix</tp:taxon-name-part> <tp:taxon-name-part taxon-name-part-type="species">glauca</tp:taxon-name-part></tp:taxon-name></italic> bushes, with the maximum altitude registered is about 2028 m a.s.l.</p></tp:treatment-sec><ref-list><ref id="B20"><mixed-citation xmlns:xlink="http://www.w3.org/1999/xlink" xlink:type="simple"><person-group><name name-style="western"><surname>Mikhaljova</surname><given-names>EV</given-names></name></person-group> (<year>1993</year>) <article-title>The millipedes (<tp:taxon-name><tp:taxon-name-part taxon-name-part-type="class">Diplopoda</tp:taxon-name-part></tp:taxon-name>) of Siberia and the Far East of Russia.</article-title> <source><tp:taxon-name><tp:taxon-name-part taxon-name-part-type="phylum">Arthropoda</tp:taxon-name-part></tp:taxon-name> Selecta</source> <volume>2</volume>(<issue>2</issue>): <fpage>3</fpage>–<lpage>36</lpage>. </mixed-citation></ref><ref id="B54"><mixed-citation xmlns:xlink="http://www.w3.org/1999/xlink" xlink:type="simple"><person-group><name name-style="western"><surname>Nefediev</surname><given-names>PS</given-names></name><name name-style="western"><surname>Nefedieva</surname><given-names>JS</given-names></name></person-group> (<year>2008a</year>) [<trans-title xml:lang="en">A historical review of faunistic investigations of millipedes (<tp:taxon-name><tp:taxon-name-part taxon-name-part-type="class">Diplopoda</tp:taxon-name-part></tp:taxon-name>) in Western Siberia</trans-title>]. In: <source>Altai: ecology and environmental management</source>. <source>Proceedings of VII Russian-Mongolian Conference of Students and Young Researchers</source>. <publisher-name>Biysk Pedagogical State University Publ.</publisher-name>, <publisher-loc>Biysk</publisher-loc> <volume>1</volume>: <fpage>117</fpage>–<lpage>120</lpage>. <comment>[In Russian]</comment> </mixed-citation></ref><ref id="B23"><mixed-citation xmlns:xlink="http://www.w3.org/1999/xlink" xlink:type="simple"><person-group><name name-style="western"><surname>Mikhaljova</surname><given-names>EV</given-names></name></person-group> (<year>2000</year>) <article-title>Review of the millipede family <tp:taxon-name><tp:taxon-name-part taxon-name-part-type="family">Diplomaragnidae</tp:taxon-name-part></tp:taxon-name> (<tp:taxon-name><tp:taxon-name-part taxon-name-part-type="class">Diplopoda</tp:taxon-name-part></tp:taxon-name>: <tp:taxon-name><tp:taxon-name-part taxon-name-part-type="order">Chordeumatida</tp:taxon-name-part></tp:taxon-name>).</article-title> <source><tp:taxon-name><tp:taxon-name-part taxon-name-part-type="phylum">Arthropoda</tp:taxon-name-part></tp:taxon-name> Selecta</source> <volume>8</volume>(<issue>3</issue>): <fpage>153</fpage>–<lpage>181</lpage>. <comment>[for 1999]</comment> </mixed-citation></ref><ref id="B25"><mixed-citation xmlns:xlink="http://www.w3.org/1999/xlink" xlink:type="simple"><person-group><name name-style="western"><surname>Mikhaljova</surname><given-names>EV</given-names></name></person-group> (<year>2004</year>) <source>The millipedes (<tp:taxon-name><tp:taxon-name-part taxon-name-part-type="class">Diplopoda</tp:taxon-name-part></tp:taxon-name>) of the Asian part of Russia.</source> <publisher-name>Pensoft Publishers</publisher-name>, <publisher-loc>Sofia-Moscow</publisher-loc>, <series>Series Faunistica 39</series>, <size units="page">292 pp</size>. doi: <ext-link ext-link-type="doi" xlink:href="10.11646/zootaxa.3866.1.2" xlink:type="simple">10.11646/zootaxa.3866.1.2</ext-link> </mixed-citation></ref><ref id="B31"><mixed-citation xmlns:xlink="http://www.w3.org/1999/xlink" xlink:type="simple"><person-group><name name-style="western"><surname>Mikhaljova</surname><given-names>EV</given-names></name></person-group> (<year>2013a</year>) <article-title>New data on the millipede fauna (<tp:taxon-name><tp:taxon-name-part taxon-name-part-type="class">Diplopoda</tp:taxon-name-part></tp:taxon-name>) of Altai, Russia.</article-title> <source>Far Eastern Entomologist</source> <volume>265</volume>: <fpage>1</fpage>–<lpage>10</lpage>. </mixed-citation></ref><ref id="B34"><mixed-citation xmlns:xlink="http://www.w3.org/1999/xlink" xlink:type="simple"><person-group><name name-style="western"><surname>Mikhaljova</surname><given-names>EV</given-names></name><name name-style="western"><surname>Golovatch</surname><given-names>SI</given-names></name></person-group> (<year>2001</year>) <article-title>A review of the millipede fauna of Siberia (<tp:taxon-name><tp:taxon-name-part taxon-name-part-type="class">Diplopoda</tp:taxon-name-part></tp:taxon-name>).</article-title> <source><tp:taxon-name><tp:taxon-name-part taxon-name-part-type="phylum">Arthropoda</tp:taxon-name-part></tp:taxon-name> Selecta</source> <volume>9</volume>(<issue>2</issue>): <fpage>103</fpage>–<lpage>118</lpage>. <comment>[for 2000]</comment> </mixed-citation></ref><ref id="B72"><mixed-citation xmlns:xlink="http://www.w3.org/1999/xlink" xlink:type="simple"><person-group><name name-style="western"><surname>Vorobiova</surname><given-names>IG</given-names></name><name name-style="western"><surname>Rybalov</surname><given-names>LB</given-names></name><name name-style="western"><surname>Rossolimo</surname><given-names>TE</given-names></name><name name-style="western"><surname>Zalesskaya</surname><given-names>NT</given-names></name></person-group> (<year>2002</year>) [<trans-title xml:lang="en">Zonal and landscape distribution of the myriapod fauna and populations (<tp:taxon-name><tp:taxon-name-part taxon-name-part-type="subphylum">Myriapoda</tp:taxon-name-part></tp:taxon-name>) in the Yenisey River basin</trans-title>]. In: <source>Study, conservation and reconstruction of ecosystem biodiversity in the Yenisey ecological transect: Wildlife, etno-ecological investigations</source>. <publisher-loc>Moscow</publisher-loc> <volume>2</volume>: <fpage>60</fpage>–<lpage>71</lpage>. <comment>[In Russian]</comment></mixed-citation></ref><ref id="B36"><mixed-citation xmlns:xlink="http://www.w3.org/1999/xlink" xlink:type="simple"><person-group><name name-style="western"><surname>Mikhaljova</surname><given-names>EV</given-names></name><name name-style="western"><surname>Nefediev</surname><given-names>PS</given-names></name></person-group> (<year>2003</year>) <article-title>A contribution to the millipede fauna of Siberia (<tp:taxon-name><tp:taxon-name-part taxon-name-part-type="class">Diplopoda</tp:taxon-name-part></tp:taxon-name>).</article-title> <source><tp:taxon-name><tp:taxon-name-part taxon-name-part-type="phylum">Arthropoda</tp:taxon-name-part></tp:taxon-name> Selecta</source> <volume>11</volume>(<issue>1</issue>): <fpage>81</fpage>–<lpage>87</lpage>. <comment>[for 2002]</comment> </mixed-citation></ref><ref id="B46"><mixed-citation xmlns:xlink="http://www.w3.org/1999/xlink" xlink:type="simple"><person-group><name name-style="western"><surname>Nefediev</surname><given-names>PS</given-names></name></person-group> (<year>2005a</year>) [<trans-source xml:lang="en">Millipedes (<tp:taxon-name><tp:taxon-name-part taxon-name-part-type="subphylum">Myriapoda</tp:taxon-name-part></tp:taxon-name>, <tp:taxon-name><tp:taxon-name-part taxon-name-part-type="class">Diplopoda</tp:taxon-name-part></tp:taxon-name>) of the Southeast of Western Siberia (fauna, zoogeography, ecology)</trans-source>]. <comment>Thesis of Candidate (Ph.D.) of Biological Sci. Degree</comment>. <publisher-loc>Tomsk</publisher-loc>, <size units="page">175 pp</size>. <comment>[In Russian]</comment> </mixed-citation></ref><ref id="B47"><mixed-citation xmlns:xlink="http://www.w3.org/1999/xlink" xlink:type="simple"><person-group><name name-style="western"><surname>Nefediev</surname><given-names>PS</given-names></name></person-group> (<year>2005b</year>) [<trans-source xml:lang="en">Millipedes (<tp:taxon-name><tp:taxon-name-part taxon-name-part-type="subphylum">Myriapoda</tp:taxon-name-part></tp:taxon-name>, <tp:taxon-name><tp:taxon-name-part taxon-name-part-type="class">Diplopoda</tp:taxon-name-part></tp:taxon-name>) of the Southeast of Western Siberia (fauna, zoogeography, ecology)</trans-source>]. <comment>Autoreferate of the Thesis of Candidate (Ph.D.) of Biological Sci. Degree</comment>. <publisher-name>UFO-print Publ.</publisher-name>, <publisher-loc>Tomsk</publisher-loc>, <size units="page">21 pp</size>. <comment>[In Russian]</comment> </mixed-citation></ref><ref id="B50"><mixed-citation xmlns:xlink="http://www.w3.org/1999/xlink" xlink:type="simple"><person-group><name name-style="western"><surname>Nefediev</surname><given-names>PS</given-names></name><name name-style="western"><surname>Nefedieva</surname><given-names>JS</given-names></name></person-group> (<year>2006</year>) [<trans-title xml:lang="en">Regional peculiarities of millipede fauna (<tp:taxon-name><tp:taxon-name-part taxon-name-part-type="class">Diplopoda</tp:taxon-name-part></tp:taxon-name>) in the south-east of Western Siberia</trans-title>]. In: <source>Ecology of South Siberia and adjacent territories. Proceedings of X International School Conference of Students and Young Researchers</source>. <publisher-name>Khakassian State University Publ.</publisher-name>, <publisher-loc>Abakan</publisher-loc> <volume>1</volume>: <lpage>98</lpage>. <comment>[In Russian]</comment> </mixed-citation></ref><ref id="B51"><mixed-citation xmlns:xlink="http://www.w3.org/1999/xlink" xlink:type="simple"><person-group><name name-style="western"><surname>Nefediev</surname><given-names>PS</given-names></name><name name-style="western"><surname>Nefedieva</surname><given-names>JS</given-names></name></person-group> (<year>2007a</year>) <article-title>A brief analysis of the biotopic distribution of millipedes (<tp:taxon-name><tp:taxon-name-part taxon-name-part-type="class">Diplopoda</tp:taxon-name-part></tp:taxon-name>) in the south-east of Western Siberia.</article-title> In: <source>Forest Soils: Research Results, Problems and Future Outlook. Abstracts of International Conference</source>. <publisher-name>Institute of Biology, Komi Scientific Center, Ural Division of RAS Publ.</publisher-name>, <publisher-loc>Syktyvkar</publisher-loc>, <fpage>139</fpage>–<lpage>140</lpage>. <comment>[In Russian and in English]</comment> </mixed-citation></ref><ref id="B52"><mixed-citation xmlns:xlink="http://www.w3.org/1999/xlink" xlink:type="simple"><person-group><name name-style="western"><surname>Nefediev</surname><given-names>PS</given-names></name><name name-style="western"><surname>Nefedieva</surname><given-names>JS</given-names></name></person-group> (<year>2007b</year>) [<trans-title xml:lang="en">Biogeographical characteristic of millipede fauna in the south-east of Western Siberia</trans-title>]. In: <source>Biodiversity of invertebrate animals</source>. <source>Proceedings of II All-Russian School Conference «Conceptual and applied aspects of scientific investigations and education in invertebrate zoology»</source>. <publisher-name>Deltaplan Publ.</publisher-name>, <publisher-loc>Tomsk</publisher-loc>, <fpage>133</fpage>–<lpage>138</lpage>. <comment>[In Russian]</comment> </mixed-citation></ref><ref id="B55"><mixed-citation xmlns:xlink="http://www.w3.org/1999/xlink" xlink:type="simple"><person-group><name name-style="western"><surname>Nefediev</surname><given-names>PS</given-names></name><name name-style="western"><surname>Nefedieva</surname><given-names>JS</given-names></name></person-group> (<year>2008b</year>) <article-title>Zoogeographical analysis of the millipede fauna (<tp:taxon-name><tp:taxon-name-part taxon-name-part-type="class">Diplopoda</tp:taxon-name-part></tp:taxon-name>) in the south-east of Western Siberia.</article-title> In: <source><tp:taxon-name><tp:taxon-name-part taxon-name-part-type="subphylum">Myriapoda</tp:taxon-name-part></tp:taxon-name> and <tp:taxon-name><tp:taxon-name-part taxon-name-part-type="phylum">Onychophora</tp:taxon-name-part></tp:taxon-name> of the World Diversity, Biology and Importance</source>. <source>Abstracts of 14th International Congress of Myriapodology</source>. <publisher-name>Staatliches Museum für Naturkunde</publisher-name>, <publisher-loc>Görlitz</publisher-loc>. Peckiana <volume>6</volume>: <fpage>62</fpage>. </mixed-citation></ref><ref id="B59"><mixed-citation xmlns:xlink="http://www.w3.org/1999/xlink" xlink:type="simple"><person-group><name name-style="western"><surname>Nefediev</surname><given-names>PS</given-names></name><name name-style="western"><surname>Nefedieva</surname><given-names>JS</given-names></name></person-group> (<year>2013</year>) [<trans-title xml:lang="en">Biodiversity and ecology of millipedes in the environs of Lake Teletskoe (<tp:taxon-name><tp:taxon-name-part taxon-name-part-type="class">Diplopoda</tp:taxon-name-part></tp:taxon-name>)</trans-title>]. <source>Izvestia Altaiskogo gosudarstvennogo universiteta, Biologicheskie nauki</source> <volume>3</volume>(<issue>79</issue>),1: <fpage>86</fpage>–<lpage>87</lpage>. <comment>[In Russian]</comment> </mixed-citation></ref><ref id="B60"><mixed-citation xmlns:xlink="http://www.w3.org/1999/xlink" xlink:type="simple"><person-group><name name-style="western"><surname>Nefedieva</surname><given-names>JS</given-names></name><name name-style="western"><surname>Nefediev</surname><given-names>PS</given-names></name></person-group> (<year>2008</year>) <article-title>Ecofaunistical investigations of millipedes (<tp:taxon-name><tp:taxon-name-part taxon-name-part-type="class">Diplopoda</tp:taxon-name-part></tp:taxon-name>) in the environs of Lake Teletskoe.</article-title> In: <source><tp:taxon-name><tp:taxon-name-part taxon-name-part-type="subphylum">Myriapoda</tp:taxon-name-part></tp:taxon-name> and <tp:taxon-name><tp:taxon-name-part taxon-name-part-type="phylum">Onychophora</tp:taxon-name-part></tp:taxon-name> of the World Diversity, Biology and Importance</source>. <source>Abstracts of 14th International Congress of Myriapodology</source>. <publisher-name>Staatliches Museum für Naturkunde</publisher-name>, <publisher-loc>Görlitz</publisher-loc>. Peckiana <volume>6</volume>: <fpage>123</fpage>–<lpage>124</lpage>. </mixed-citation></ref><ref id="B38"><mixed-citation xmlns:xlink="http://www.w3.org/1999/xlink" xlink:type="simple"><person-group><name name-style="western"><surname>Mikhaljova</surname><given-names>EV</given-names></name><name name-style="western"><surname>Nefediev</surname><given-names>PS</given-names></name><name name-style="western"><surname>Nefedieva</surname><given-names>JS</given-names></name></person-group> (<year>2008</year>) <article-title>A new species and new records of millipedes of the family <tp:taxon-name><tp:taxon-name-part taxon-name-part-type="family">Diplomaragnidae</tp:taxon-name-part></tp:taxon-name> (<tp:taxon-name><tp:taxon-name-part taxon-name-part-type="class">Diplopoda</tp:taxon-name-part></tp:taxon-name>, <tp:taxon-name><tp:taxon-name-part taxon-name-part-type="order">Chordeumatida</tp:taxon-name-part></tp:taxon-name>) from Altai.</article-title> <source>Zootaxa</source> <volume>1931</volume>: <fpage>49</fpage>–<lpage>56</lpage>. </mixed-citation></ref><ref id="B61"><mixed-citation xmlns:xlink="http://www.w3.org/1999/xlink" xlink:type="simple"><person-group><name name-style="western"><surname>Nefedieva</surname><given-names>JS</given-names></name><name name-style="western"><surname>Nefediev</surname><given-names>PS</given-names></name><name name-style="western"><surname>Sakhnevich</surname><given-names>MB</given-names></name><name name-style="western"><surname>Dyachkov</surname><given-names>YuV</given-names></name></person-group> (<year>2014</year>) <article-title>Distribution of millipedes (<tp:taxon-name><tp:taxon-name-part taxon-name-part-type="class">Diplopoda</tp:taxon-name-part></tp:taxon-name>) along an altitudinal gradient in the south of Lake Teletskoye, Altai Mts.</article-title> In: <person-group><name name-style="western"><surname>Tuf</surname><given-names>IH</given-names></name><name name-style="western"><surname>Tajovský</surname><given-names>K</given-names></name></person-group> (<role>Eds</role>) <conf-name>16th International Congress of Myriapodology</conf-name>. <source>Book of Abstracts</source>. <publisher-name>Institute of Soil Biology, BC ASCR &amp; Faculty of Science, Palacký University</publisher-name>, <publisher-loc>Olomouc</publisher-loc>, <fpage>65</fpage>. </mixed-citation></ref></ref-list></tp:taxon-treatment>
