# Supplementary material for: Distribution of millipedes along an altitudinal gradient in the south of Lake Teletskoye, Altai Mts, Russia (Diplopoda)
Source: Zookeys. 2015 Jun 30;(510):141–61. doi: 10.3897/zookeys.510.8855 (PMC4523770; doi:10.3897/zookeys.510.8855)
Supplement: XML Treatment for Teleckophoron montanum [file zookeys.510.8855-treatment13.xml]

<!DOCTYPE tp:taxon-treatment
  PUBLIC "-//TaxonX//DTD Taxonomic Treatment Publishing DTD v0 20100105//EN" "tax-treatment-NSO.dtd">
<tp:taxon-treatment xmlns:tp="http://www.plazi.org/taxpub"><tp:treatment-meta><kwd-group><label>Taxon classification</label><kwd><named-content content-type="kingdom">Animalia</named-content></kwd><kwd><named-content content-type="order">Chordeumatida</named-content></kwd><kwd><named-content content-type="family">Altajellidae</named-content></kwd></kwd-group><mixed-citation publication-type="journal"><person-group><name><surname>Nefedieva</surname><given-names>Julia S.</given-names></name><name><surname>Nefediev</surname><given-names>Pavel S.</given-names></name><name><surname>Sakhnevich</surname><given-names>Miroslava B.</given-names></name><name><surname>Dyachkov</surname><given-names>Yuri V.</given-names></name></person-group><article-title>Distribution of millipedes along an altitudinal gradient in the south of Lake Teletskoye, Altai Mts, Russia (<tp:taxon-name><tp:taxon-name-part taxon-name-part-type="class">Diplopoda</tp:taxon-name-part></tp:taxon-name>)</article-title><source>Zookeys</source><day>30</day><month>6</month><year>2015</year><volume>2015</volume><issue>510</issue><fpage>141</fpage><lpage>161</lpage><pub-id pub-id-type="doi">10.3897/zookeys.510.8855</pub-id></mixed-citation></tp:treatment-meta><tp:nomenclature><tp:taxon-name>
                                    <tp:taxon-name-part taxon-name-part-type="genus">Teleckophoron</tp:taxon-name-part>
                                    <tp:taxon-name-part taxon-name-part-type="species">montanum</tp:taxon-name-part>
                                </tp:taxon-name><tp:taxon-authority>Gulička, 1972</tp:taxon-authority><tp:nomenclature-citation-list><tp:nomenclature-citation><tp:taxon-name><tp:taxon-name-part taxon-name-part-type="genus">Teleckophoron</tp:taxon-name-part> <tp:taxon-name-part taxon-name-part-type="species">montanum</tp:taxon-name-part></tp:taxon-name><comment> Gulička, 1972: 41: figs.</comment></tp:nomenclature-citation><tp:nomenclature-citation><tp:taxon-name><tp:taxon-name-part taxon-name-part-type="genus">Teleckophoron</tp:taxon-name-part> <tp:taxon-name-part taxon-name-part-type="species">montanum</tp:taxon-name-part></tp:taxon-name><comment> – <xref ref-type="bibr" rid="B16">Lokšina and Golovatch 1979</xref>: 383; <xref ref-type="bibr" rid="B20">Mikhaljova 1993</xref>: 35; <xref ref-type="bibr" rid="B25">2004</xref>: 193–196, 195: figs, 107: map; <xref ref-type="bibr" rid="B67">Shelley et al. 2000</xref>: 79; <xref ref-type="bibr" rid="B34">Mikhaljova and Golovatch 2001</xref>: 113, 114: figs; <xref ref-type="bibr" rid="B46">Nefediev 2005a</xref>: 59; <xref ref-type="bibr" rid="B47">2005b</xref>: 9; <xref ref-type="bibr" rid="B50">Nefediev and Nefedieva 2006</xref>: 98; <xref ref-type="bibr" rid="B52">2007b</xref>: 161; <xref ref-type="bibr" rid="B54">2008a</xref>: 117; <xref ref-type="bibr" rid="B55">2008b</xref>: 62; <xref ref-type="bibr" rid="B59">2013</xref>: 87; <xref ref-type="bibr" rid="B60">Nefedieva and Nefediev 2008</xref>: 123; <xref ref-type="bibr" rid="B61">Nefedieva et al. 2014</xref>: 65.</comment></tp:nomenclature-citation></tp:nomenclature-citation-list></tp:nomenclature><tp:treatment-sec sec-type="material"><title>Material examined.</title><p>3 males, 1 female, 4 juv. (ASU), site 8; 1 female, 3 juv. (ASU), site 8a.</p></tp:treatment-sec><tp:treatment-sec sec-type="Distribution"><title>Distribution.</title><p>The area of this species appears to encompass the Republic of Altai and the southern part of the Krasnoyarsk Province, both Siberia, Russia.</p></tp:treatment-sec><tp:treatment-sec sec-type="Remarks"><title>Remarks.</title><p>This species inhabits dark coniferous forests and montane tundras. The maximum altitude registered is about 1000 m a.s.l. (<xref ref-type="bibr" rid="B13">Gulička 1972</xref>). In the Kyga Biogeocenosis Profile the species prefers mid-mountain dark coniferous forests up to 1191 m a.s.l., where the numbers range from 3 to 8 ind./m<sup>2</sup>.</p></tp:treatment-sec><ref-list><ref id="B16"><mixed-citation xmlns:xlink="http://www.w3.org/1999/xlink" xlink:type="simple"><person-group><name name-style="western"><surname>Lokšina</surname><given-names>IE</given-names></name><name name-style="western"><surname>Golovatch</surname><given-names>SI</given-names></name></person-group> (<year>1979</year>) <article-title><tp:taxon-name><tp:taxon-name-part taxon-name-part-type="class">Diplopoda</tp:taxon-name-part></tp:taxon-name> of the USSR fauna.</article-title> <source>Pedobiologia</source> <volume>19</volume>(<issue>6</issue>): <fpage>381</fpage>–<lpage>389</lpage>. </mixed-citation></ref><ref id="B20"><mixed-citation xmlns:xlink="http://www.w3.org/1999/xlink" xlink:type="simple"><person-group><name name-style="western"><surname>Mikhaljova</surname><given-names>EV</given-names></name></person-group> (<year>1993</year>) <article-title>The millipedes (<tp:taxon-name><tp:taxon-name-part taxon-name-part-type="class">Diplopoda</tp:taxon-name-part></tp:taxon-name>) of Siberia and the Far East of Russia.</article-title> <source><tp:taxon-name><tp:taxon-name-part taxon-name-part-type="phylum">Arthropoda</tp:taxon-name-part></tp:taxon-name> Selecta</source> <volume>2</volume>(<issue>2</issue>): <fpage>3</fpage>–<lpage>36</lpage>. </mixed-citation></ref><ref id="B25"><mixed-citation xmlns:xlink="http://www.w3.org/1999/xlink" xlink:type="simple"><person-group><name name-style="western"><surname>Mikhaljova</surname><given-names>EV</given-names></name></person-group> (<year>2004</year>) <source>The millipedes (<tp:taxon-name><tp:taxon-name-part taxon-name-part-type="class">Diplopoda</tp:taxon-name-part></tp:taxon-name>) of the Asian part of Russia.</source> <publisher-name>Pensoft Publishers</publisher-name>, <publisher-loc>Sofia-Moscow</publisher-loc>, <series>Series Faunistica 39</series>, <size units="page">292 pp</size>. doi: <ext-link ext-link-type="doi" xlink:href="10.11646/zootaxa.3866.1.2" xlink:type="simple">10.11646/zootaxa.3866.1.2</ext-link> </mixed-citation></ref><ref id="B67"><mixed-citation xmlns:xlink="http://www.w3.org/1999/xlink" xlink:type="simple"><person-group><name name-style="western"><surname>Shelley</surname><given-names>RM</given-names></name><name name-style="western"><surname>Sierwald</surname><given-names>P</given-names></name><name name-style="western"><surname>Kiser</surname><given-names>SB</given-names></name><name name-style="western"><surname>Golovatch</surname><given-names>SI</given-names></name></person-group> (<year>2000</year>) <source>Nomenclator generum et familiarum Diplopodorum II. A list of the genus and family-group names in the class <tp:taxon-name><tp:taxon-name-part taxon-name-part-type="class">Diplopoda</tp:taxon-name-part></tp:taxon-name> from 1958 through 1999.</source> <publisher-name>Pensoft Publishers</publisher-name>, <publisher-loc>Sofia-Moscow</publisher-loc>, <size units="page">167 pp</size>. </mixed-citation></ref><ref id="B34"><mixed-citation xmlns:xlink="http://www.w3.org/1999/xlink" xlink:type="simple"><person-group><name name-style="western"><surname>Mikhaljova</surname><given-names>EV</given-names></name><name name-style="western"><surname>Golovatch</surname><given-names>SI</given-names></name></person-group> (<year>2001</year>) <article-title>A review of the millipede fauna of Siberia (<tp:taxon-name><tp:taxon-name-part taxon-name-part-type="class">Diplopoda</tp:taxon-name-part></tp:taxon-name>).</article-title> <source><tp:taxon-name><tp:taxon-name-part taxon-name-part-type="phylum">Arthropoda</tp:taxon-name-part></tp:taxon-name> Selecta</source> <volume>9</volume>(<issue>2</issue>): <fpage>103</fpage>–<lpage>118</lpage>. <comment>[for 2000]</comment> </mixed-citation></ref><ref id="B46"><mixed-citation xmlns:xlink="http://www.w3.org/1999/xlink" xlink:type="simple"><person-group><name name-style="western"><surname>Nefediev</surname><given-names>PS</given-names></name></person-group> (<year>2005a</year>) [<trans-source xml:lang="en">Millipedes (<tp:taxon-name><tp:taxon-name-part taxon-name-part-type="subphylum">Myriapoda</tp:taxon-name-part></tp:taxon-name>, <tp:taxon-name><tp:taxon-name-part taxon-name-part-type="class">Diplopoda</tp:taxon-name-part></tp:taxon-name>) of the Southeast of Western Siberia (fauna, zoogeography, ecology)</trans-source>]. <comment>Thesis of Candidate (Ph.D.) of Biological Sci. Degree</comment>. <publisher-loc>Tomsk</publisher-loc>, <size units="page">175 pp</size>. <comment>[In Russian]</comment> </mixed-citation></ref><ref id="B47"><mixed-citation xmlns:xlink="http://www.w3.org/1999/xlink" xlink:type="simple"><person-group><name name-style="western"><surname>Nefediev</surname><given-names>PS</given-names></name></person-group> (<year>2005b</year>) [<trans-source xml:lang="en">Millipedes (<tp:taxon-name><tp:taxon-name-part taxon-name-part-type="subphylum">Myriapoda</tp:taxon-name-part></tp:taxon-name>, <tp:taxon-name><tp:taxon-name-part taxon-name-part-type="class">Diplopoda</tp:taxon-name-part></tp:taxon-name>) of the Southeast of Western Siberia (fauna, zoogeography, ecology)</trans-source>]. <comment>Autoreferate of the Thesis of Candidate (Ph.D.) of Biological Sci. Degree</comment>. <publisher-name>UFO-print Publ.</publisher-name>, <publisher-loc>Tomsk</publisher-loc>, <size units="page">21 pp</size>. <comment>[In Russian]</comment> </mixed-citation></ref><ref id="B50"><mixed-citation xmlns:xlink="http://www.w3.org/1999/xlink" xlink:type="simple"><person-group><name name-style="western"><surname>Nefediev</surname><given-names>PS</given-names></name><name name-style="western"><surname>Nefedieva</surname><given-names>JS</given-names></name></person-group> (<year>2006</year>) [<trans-title xml:lang="en">Regional peculiarities of millipede fauna (<tp:taxon-name><tp:taxon-name-part taxon-name-part-type="class">Diplopoda</tp:taxon-name-part></tp:taxon-name>) in the south-east of Western Siberia</trans-title>]. In: <source>Ecology of South Siberia and adjacent territories. Proceedings of X International School Conference of Students and Young Researchers</source>. <publisher-name>Khakassian State University Publ.</publisher-name>, <publisher-loc>Abakan</publisher-loc> <volume>1</volume>: <lpage>98</lpage>. <comment>[In Russian]</comment> </mixed-citation></ref><ref id="B52"><mixed-citation xmlns:xlink="http://www.w3.org/1999/xlink" xlink:type="simple"><person-group><name name-style="western"><surname>Nefediev</surname><given-names>PS</given-names></name><name name-style="western"><surname>Nefedieva</surname><given-names>JS</given-names></name></person-group> (<year>2007b</year>) [<trans-title xml:lang="en">Biogeographical characteristic of millipede fauna in the south-east of Western Siberia</trans-title>]. In: <source>Biodiversity of invertebrate animals</source>. <source>Proceedings of II All-Russian School Conference «Conceptual and applied aspects of scientific investigations and education in invertebrate zoology»</source>. <publisher-name>Deltaplan Publ.</publisher-name>, <publisher-loc>Tomsk</publisher-loc>, <fpage>133</fpage>–<lpage>138</lpage>. <comment>[In Russian]</comment> </mixed-citation></ref><ref id="B54"><mixed-citation xmlns:xlink="http://www.w3.org/1999/xlink" xlink:type="simple"><person-group><name name-style="western"><surname>Nefediev</surname><given-names>PS</given-names></name><name name-style="western"><surname>Nefedieva</surname><given-names>JS</given-names></name></person-group> (<year>2008a</year>) [<trans-title xml:lang="en">A historical review of faunistic investigations of millipedes (<tp:taxon-name><tp:taxon-name-part taxon-name-part-type="class">Diplopoda</tp:taxon-name-part></tp:taxon-name>) in Western Siberia</trans-title>]. In: <source>Altai: ecology and environmental management</source>. <source>Proceedings of VII Russian-Mongolian Conference of Students and Young Researchers</source>. <publisher-name>Biysk Pedagogical State University Publ.</publisher-name>, <publisher-loc>Biysk</publisher-loc> <volume>1</volume>: <fpage>117</fpage>–<lpage>120</lpage>. <comment>[In Russian]</comment> </mixed-citation></ref><ref id="B55"><mixed-citation xmlns:xlink="http://www.w3.org/1999/xlink" xlink:type="simple"><person-group><name name-style="western"><surname>Nefediev</surname><given-names>PS</given-names></name><name name-style="western"><surname>Nefedieva</surname><given-names>JS</given-names></name></person-group> (<year>2008b</year>) <article-title>Zoogeographical analysis of the millipede fauna (<tp:taxon-name><tp:taxon-name-part taxon-name-part-type="class">Diplopoda</tp:taxon-name-part></tp:taxon-name>) in the south-east of Western Siberia.</article-title> In: <source><tp:taxon-name><tp:taxon-name-part taxon-name-part-type="subphylum">Myriapoda</tp:taxon-name-part></tp:taxon-name> and <tp:taxon-name><tp:taxon-name-part taxon-name-part-type="phylum">Onychophora</tp:taxon-name-part></tp:taxon-name> of the World Diversity, Biology and Importance</source>. <source>Abstracts of 14th International Congress of Myriapodology</source>. <publisher-name>Staatliches Museum für Naturkunde</publisher-name>, <publisher-loc>Görlitz</publisher-loc>. Peckiana <volume>6</volume>: <fpage>62</fpage>. </mixed-citation></ref><ref id="B59"><mixed-citation xmlns:xlink="http://www.w3.org/1999/xlink" xlink:type="simple"><person-group><name name-style="western"><surname>Nefediev</surname><given-names>PS</given-names></name><name name-style="western"><surname>Nefedieva</surname><given-names>JS</given-names></name></person-group> (<year>2013</year>) [<trans-title xml:lang="en">Biodiversity and ecology of millipedes in the environs of Lake Teletskoe (<tp:taxon-name><tp:taxon-name-part taxon-name-part-type="class">Diplopoda</tp:taxon-name-part></tp:taxon-name>)</trans-title>]. <source>Izvestia Altaiskogo gosudarstvennogo universiteta, Biologicheskie nauki</source> <volume>3</volume>(<issue>79</issue>),1: <fpage>86</fpage>–<lpage>87</lpage>. <comment>[In Russian]</comment> </mixed-citation></ref><ref id="B60"><mixed-citation xmlns:xlink="http://www.w3.org/1999/xlink" xlink:type="simple"><person-group><name name-style="western"><surname>Nefedieva</surname><given-names>JS</given-names></name><name name-style="western"><surname>Nefediev</surname><given-names>PS</given-names></name></person-group> (<year>2008</year>) <article-title>Ecofaunistical investigations of millipedes (<tp:taxon-name><tp:taxon-name-part taxon-name-part-type="class">Diplopoda</tp:taxon-name-part></tp:taxon-name>) in the environs of Lake Teletskoe.</article-title> In: <source><tp:taxon-name><tp:taxon-name-part taxon-name-part-type="subphylum">Myriapoda</tp:taxon-name-part></tp:taxon-name> and <tp:taxon-name><tp:taxon-name-part taxon-name-part-type="phylum">Onychophora</tp:taxon-name-part></tp:taxon-name> of the World Diversity, Biology and Importance</source>. <source>Abstracts of 14th International Congress of Myriapodology</source>. <publisher-name>Staatliches Museum für Naturkunde</publisher-name>, <publisher-loc>Görlitz</publisher-loc>. Peckiana <volume>6</volume>: <fpage>123</fpage>–<lpage>124</lpage>. </mixed-citation></ref><ref id="B61"><mixed-citation xmlns:xlink="http://www.w3.org/1999/xlink" xlink:type="simple"><person-group><name name-style="western"><surname>Nefedieva</surname><given-names>JS</given-names></name><name name-style="western"><surname>Nefediev</surname><given-names>PS</given-names></name><name name-style="western"><surname>Sakhnevich</surname><given-names>MB</given-names></name><name name-style="western"><surname>Dyachkov</surname><given-names>YuV</given-names></name></person-group> (<year>2014</year>) <article-title>Distribution of millipedes (<tp:taxon-name><tp:taxon-name-part taxon-name-part-type="class">Diplopoda</tp:taxon-name-part></tp:taxon-name>) along an altitudinal gradient in the south of Lake Teletskoye, Altai Mts.</article-title> In: <person-group><name name-style="western"><surname>Tuf</surname><given-names>IH</given-names></name><name name-style="western"><surname>Tajovský</surname><given-names>K</given-names></name></person-group> (<role>Eds</role>) <conf-name>16th International Congress of Myriapodology</conf-name>. <source>Book of Abstracts</source>. <publisher-name>Institute of Soil Biology, BC ASCR &amp; Faculty of Science, Palacký University</publisher-name>, <publisher-loc>Olomouc</publisher-loc>, <fpage>65</fpage>. </mixed-citation></ref><ref id="B13"><mixed-citation xmlns:xlink="http://www.w3.org/1999/xlink" xlink:type="simple"><person-group><name name-style="western"><surname>Gulička</surname><given-names>J</given-names></name></person-group> (<year>1972</year>) [<trans-title xml:lang="en">New millipedes (<tp:taxon-name><tp:taxon-name-part taxon-name-part-type="class">Diplopoda</tp:taxon-name-part></tp:taxon-name>) from the USSR. Part 2</trans-title>]. <source>Zoologicheskii Zhurnal</source> <volume>51</volume>(<issue>1</issue>): <fpage>36</fpage>–<lpage>45</lpage>. <comment>[In Russian, with English summary]</comment> </mixed-citation></ref></ref-list></tp:taxon-treatment>
