# Supplementary material for: Distribution of millipedes along an altitudinal gradient in the south of Lake Teletskoye, Altai Mts, Russia (Diplopoda)
Source: Zookeys. 2015 Jun 30;(510):141–61. doi: 10.3897/zookeys.510.8855 (PMC4523770; doi:10.3897/zookeys.510.8855)
Supplement: XML Treatment for Schizoturanius clavatipes [file zookeys.510.8855-treatment14.xml]

<!DOCTYPE tp:taxon-treatment
  PUBLIC "-//TaxonX//DTD Taxonomic Treatment Publishing DTD v0 20100105//EN" "tax-treatment-NSO.dtd">
<tp:taxon-treatment xmlns:tp="http://www.plazi.org/taxpub"><tp:treatment-meta><kwd-group><label>Taxon classification</label><kwd><named-content content-type="kingdom">Animalia</named-content></kwd><kwd><named-content content-type="order">Polydesmida</named-content></kwd><kwd><named-content content-type="family">Polydesmidae</named-content></kwd></kwd-group><mixed-citation publication-type="journal"><person-group><name><surname>Nefedieva</surname><given-names>Julia S.</given-names></name><name><surname>Nefediev</surname><given-names>Pavel S.</given-names></name><name><surname>Sakhnevich</surname><given-names>Miroslava B.</given-names></name><name><surname>Dyachkov</surname><given-names>Yuri V.</given-names></name></person-group><article-title>Distribution of millipedes along an altitudinal gradient in the south of Lake Teletskoye, Altai Mts, Russia (<tp:taxon-name><tp:taxon-name-part taxon-name-part-type="class">Diplopoda</tp:taxon-name-part></tp:taxon-name>)</article-title><source>Zookeys</source><day>30</day><month>6</month><year>2015</year><volume>2015</volume><issue>510</issue><fpage>141</fpage><lpage>161</lpage><pub-id pub-id-type="doi">10.3897/zookeys.510.8855</pub-id></mixed-citation></tp:treatment-meta><tp:nomenclature><tp:taxon-name>
                                    <tp:taxon-name-part taxon-name-part-type="genus">Schizoturanius</tp:taxon-name-part>
                                    <tp:taxon-name-part taxon-name-part-type="species">clavatipes</tp:taxon-name-part>
                                </tp:taxon-name><tp:taxon-authority>(Stuxberg, 1876)</tp:taxon-authority><tp:nomenclature-citation-list><tp:nomenclature-citation><tp:taxon-name><tp:taxon-name-part taxon-name-part-type="genus">Polydesmus</tp:taxon-name-part> <tp:taxon-name-part taxon-name-part-type="species">clavatipes</tp:taxon-name-part></tp:taxon-name><comment> Stuxberg, 1876a: 34, figs.</comment></tp:nomenclature-citation><tp:nomenclature-citation><tp:taxon-name><tp:taxon-name-part taxon-name-part-type="genus">Polydesmus</tp:taxon-name-part> <tp:taxon-name-part taxon-name-part-type="species">clavatipes</tp:taxon-name-part></tp:taxon-name><comment> – <xref ref-type="bibr" rid="B70">Stuxberg 1876b</xref>: 316; <xref ref-type="bibr" rid="B54">Nefediev and Nefedieva 2008a</xref>: 117.</comment></tp:nomenclature-citation><tp:nomenclature-citation><tp:taxon-name><tp:taxon-name-part taxon-name-part-type="genus">Schizoturanius</tp:taxon-name-part> <tp:taxon-name-part taxon-name-part-type="species">clavatipes</tp:taxon-name-part></tp:taxon-name><comment> – <xref ref-type="bibr" rid="B15">Lohmander 1933</xref>: 27; <xref ref-type="bibr" rid="B14">Hoffman 1975</xref>: 81, 82: figs; <xref ref-type="bibr" rid="B16">Lokšina and Golovatch 1979</xref>: 384; <xref ref-type="bibr" rid="B20">Mikhaljova 1993</xref>: 31, 32: figs; <xref ref-type="bibr" rid="B24">2002</xref>: 206; <xref ref-type="bibr" rid="B25">2004</xref>: 238–240, 239: figs, 228: map; <xref ref-type="bibr" rid="B31">2013a</xref>: 9; <xref ref-type="bibr" rid="B32">2013b</xref>: 221; <xref ref-type="bibr" rid="B41">Nefediev 2001</xref>: 84; <xref ref-type="bibr" rid="B44">2002c</xref>: 139; <xref ref-type="bibr" rid="B45">2002d</xref>: 30; <xref ref-type="bibr" rid="B34">Mikhaljova and Golovatch 2001</xref>: 116; <xref ref-type="bibr" rid="B72">Vorobiova et al. 2002</xref>: 60; <xref ref-type="bibr" rid="B36">Mikhaljova and Nefediev 2003</xref>: 81; <xref ref-type="bibr" rid="B46">Nefediev 2005a</xref>: 61; <xref ref-type="bibr" rid="B47">2005b</xref>: 9; <xref ref-type="bibr" rid="B49">Nefediev and Nefedieva 2005</xref>: 178; <xref ref-type="bibr" rid="B50">2006</xref>: 98; <xref ref-type="bibr" rid="B51">2007a</xref>: 139; <xref ref-type="bibr" rid="B52">2007b</xref>: 161; <xref ref-type="bibr" rid="B53">2007c</xref>: 102; <xref ref-type="bibr" rid="B55">2008b</xref>: 62; <xref ref-type="bibr" rid="B56">2011</xref>: 100; <xref ref-type="bibr" rid="B57">2012a</xref>: 51; <xref ref-type="bibr" rid="B58">2012b</xref>: 47; <xref ref-type="bibr" rid="B59">2013</xref>: 87; <!--PageBreak--><xref ref-type="bibr" rid="B60">Nefedieva and Nefediev 2008</xref>: 123; <xref ref-type="bibr" rid="B48">Nefediev et al. 2014</xref>: 63; <xref ref-type="bibr" rid="B61">Nefedieva et al. 2014</xref>: 65.</comment></tp:nomenclature-citation></tp:nomenclature-citation-list></tp:nomenclature><tp:treatment-sec sec-type="material"><title>Material examined.</title><p>4 males, 2 females, 4 juv. (ASU), site 1; 2 males, 2 females, 3 juv. (ASU), site 2; 2 males, 1 female, 1 juv. (ASU), site 4; 4 males, 2 females, 1 juv. (ASU), site 5; 2 males, 1 females (ASU), site 6; 6 males, 2 females, 11 juv. (ASU), site 7; 1 male, 1 female (ASU), site 8a; 1 female (ASU), site 9; 7 juv. (ASU), site 14; 3 juv. (ASU), site B.</p></tp:treatment-sec><tp:treatment-sec sec-type="Distribution"><title>Distribution.</title><p>This species appears to be quite widespread in the south of Siberia, Russia: Tomsk, Novosibirsk and Kemerovo areas, Altai Province, Republic of Altai, Republic of Khakassia, southern part of Krasnoyarsk Province.</p></tp:treatment-sec><tp:treatment-sec sec-type="Remarks"><title>Remarks.</title><p>Being highly euryoecic, the species populates various forest habitats (small-leaved, mixed and dark coniferous forests), and also meadows and glades. In the Kyga Biogeocenosis Profile the species prefers low- and mid-mountain chern taiga forests, where its numbers range from 0.5 to 10 ind./m<sup>2</sup>, but also collected from subalpine sparse growths of <italic><tp:taxon-name><tp:taxon-name-part taxon-name-part-type="genus">Pinus</tp:taxon-name-part> <tp:taxon-name-part taxon-name-part-type="species">sibirica</tp:taxon-name-part></tp:taxon-name></italic> at about 1903 m a.s.l.</p></tp:treatment-sec><ref-list><ref id="B70"><mixed-citation xmlns:xlink="http://www.w3.org/1999/xlink" xlink:type="simple"><person-group><name name-style="western"><surname>Stuxberg</surname><given-names>A</given-names></name></person-group> (<year>1876b</year>) <article-title>On the <tp:taxon-name><tp:taxon-name-part taxon-name-part-type="above-genus">Myriopoda</tp:taxon-name-part></tp:taxon-name>, from Siberia and Waigatsch Island, collected during the expedition of Prof. Nordenskiöld, 1875.</article-title> <source>Annals and Magazine of Natural History</source> <volume>4</volume>(<issue>17</issue>): <fpage>306</fpage>–<lpage>318</lpage>. doi: <ext-link ext-link-type="doi" xlink:href="10.1080/00222937608681955" xlink:type="simple">10.1080/00222937608681955</ext-link> </mixed-citation></ref><ref id="B54"><mixed-citation xmlns:xlink="http://www.w3.org/1999/xlink" xlink:type="simple"><person-group><name name-style="western"><surname>Nefediev</surname><given-names>PS</given-names></name><name name-style="western"><surname>Nefedieva</surname><given-names>JS</given-names></name></person-group> (<year>2008a</year>) [<trans-title xml:lang="en">A historical review of faunistic investigations of millipedes (<tp:taxon-name><tp:taxon-name-part taxon-name-part-type="class">Diplopoda</tp:taxon-name-part></tp:taxon-name>) in Western Siberia</trans-title>]. In: <source>Altai: ecology and environmental management</source>. <source>Proceedings of VII Russian-Mongolian Conference of Students and Young Researchers</source>. <publisher-name>Biysk Pedagogical State University Publ.</publisher-name>, <publisher-loc>Biysk</publisher-loc> <volume>1</volume>: <fpage>117</fpage>–<lpage>120</lpage>. <comment>[In Russian]</comment> </mixed-citation></ref><ref id="B15"><mixed-citation xmlns:xlink="http://www.w3.org/1999/xlink" xlink:type="simple"><person-group><name name-style="western"><surname>Lohmander</surname><given-names>H</given-names></name></person-group> (<year>1933</year>) <article-title>Über Diplopoden aus Zentralasien.</article-title> <source>Arkiv för Zoologi</source> <volume>25A</volume>(<issue>6</issue>): <fpage>1</fpage>–<lpage>71</lpage>. <comment>[for 1932]</comment> </mixed-citation></ref><ref id="B14"><mixed-citation xmlns:xlink="http://www.w3.org/1999/xlink" xlink:type="simple"><person-group><name name-style="western"><surname>Hoffman</surname><given-names>RL</given-names></name></person-group> (<year>1975</year>) <article-title>A note on the status of <italic><tp:taxon-name><tp:taxon-name-part taxon-name-part-type="genus">Polydesmus</tp:taxon-name-part> <tp:taxon-name-part taxon-name-part-type="species">clavatipes</tp:taxon-name-part></tp:taxon-name></italic> and some related species from Central Asia (<tp:taxon-name><tp:taxon-name-part taxon-name-part-type="class">Diplopoda</tp:taxon-name-part></tp:taxon-name>, <tp:taxon-name><tp:taxon-name-part taxon-name-part-type="family">Polydesmidae</tp:taxon-name-part></tp:taxon-name>).</article-title> <source>Zoologischer Anzeiger</source> <volume>194</volume>: <fpage>79</fpage>–<lpage>83</lpage>. </mixed-citation></ref><ref id="B16"><mixed-citation xmlns:xlink="http://www.w3.org/1999/xlink" xlink:type="simple"><person-group><name name-style="western"><surname>Lokšina</surname><given-names>IE</given-names></name><name name-style="western"><surname>Golovatch</surname><given-names>SI</given-names></name></person-group> (<year>1979</year>) <article-title><tp:taxon-name><tp:taxon-name-part taxon-name-part-type="class">Diplopoda</tp:taxon-name-part></tp:taxon-name> of the USSR fauna.</article-title> <source>Pedobiologia</source> <volume>19</volume>(<issue>6</issue>): <fpage>381</fpage>–<lpage>389</lpage>. </mixed-citation></ref><ref id="B20"><mixed-citation xmlns:xlink="http://www.w3.org/1999/xlink" xlink:type="simple"><person-group><name name-style="western"><surname>Mikhaljova</surname><given-names>EV</given-names></name></person-group> (<year>1993</year>) <article-title>The millipedes (<tp:taxon-name><tp:taxon-name-part taxon-name-part-type="class">Diplopoda</tp:taxon-name-part></tp:taxon-name>) of Siberia and the Far East of Russia.</article-title> <source><tp:taxon-name><tp:taxon-name-part taxon-name-part-type="phylum">Arthropoda</tp:taxon-name-part></tp:taxon-name> Selecta</source> <volume>2</volume>(<issue>2</issue>): <fpage>3</fpage>–<lpage>36</lpage>. </mixed-citation></ref><ref id="B24"><mixed-citation xmlns:xlink="http://www.w3.org/1999/xlink" xlink:type="simple"><person-group><name name-style="western"><surname>Mikhaljova</surname><given-names>EV</given-names></name></person-group> (<year>2002</year>) <article-title>On some poorly-known millipedes from Siberia (<tp:taxon-name><tp:taxon-name-part taxon-name-part-type="class">Diplopoda</tp:taxon-name-part></tp:taxon-name>).</article-title> <source><tp:taxon-name><tp:taxon-name-part taxon-name-part-type="phylum">Arthropoda</tp:taxon-name-part></tp:taxon-name> Selecta</source> <volume>10</volume>(<issue>3</issue>): <fpage>201</fpage>–<lpage>207</lpage>. <comment>[for 2001]</comment> </mixed-citation></ref><ref id="B25"><mixed-citation xmlns:xlink="http://www.w3.org/1999/xlink" xlink:type="simple"><person-group><name name-style="western"><surname>Mikhaljova</surname><given-names>EV</given-names></name></person-group> (<year>2004</year>) <source>The millipedes (<tp:taxon-name><tp:taxon-name-part taxon-name-part-type="class">Diplopoda</tp:taxon-name-part></tp:taxon-name>) of the Asian part of Russia.</source> <publisher-name>Pensoft Publishers</publisher-name>, <publisher-loc>Sofia-Moscow</publisher-loc>, <series>Series Faunistica 39</series>, <size units="page">292 pp</size>. doi: <ext-link ext-link-type="doi" xlink:href="10.11646/zootaxa.3866.1.2" xlink:type="simple">10.11646/zootaxa.3866.1.2</ext-link> </mixed-citation></ref><ref id="B31"><mixed-citation xmlns:xlink="http://www.w3.org/1999/xlink" xlink:type="simple"><person-group><name name-style="western"><surname>Mikhaljova</surname><given-names>EV</given-names></name></person-group> (<year>2013a</year>) <article-title>New data on the millipede fauna (<tp:taxon-name><tp:taxon-name-part taxon-name-part-type="class">Diplopoda</tp:taxon-name-part></tp:taxon-name>) of Altai, Russia.</article-title> <source>Far Eastern Entomologist</source> <volume>265</volume>: <fpage>1</fpage>–<lpage>10</lpage>. </mixed-citation></ref><ref id="B32"><mixed-citation xmlns:xlink="http://www.w3.org/1999/xlink" xlink:type="simple"><person-group><name name-style="western"><surname>Mikhaljova</surname><given-names>EV</given-names></name></person-group> (<year>2013b</year>) [<trans-title xml:lang="en">Endemism of millipedes (<tp:taxon-name><tp:taxon-name-part taxon-name-part-type="class">Diplopoda</tp:taxon-name-part></tp:taxon-name>) in the Asian part of Russia</trans-title>]. <article-title>Investigation, conservation and restoration of natural landscapes</article-title>. In: <source>Proceedings of III International Scientific Conference, Volgograd</source>. <publisher-name>Planeta Publ.</publisher-name>, <publisher-loc>Moscow</publisher-loc>, <fpage>220</fpage>–<lpage>223</lpage>. <comment>[In Russian]</comment> </mixed-citation></ref><ref id="B41"><mixed-citation xmlns:xlink="http://www.w3.org/1999/xlink" xlink:type="simple"><person-group><name name-style="western"><surname>Nefediev</surname><given-names>PS</given-names></name></person-group> (<year>2001</year>) [<trans-title xml:lang="en">On the fauna and ecology of myriapods (<tp:taxon-name><tp:taxon-name-part taxon-name-part-type="subphylum">Myriapoda</tp:taxon-name-part></tp:taxon-name>) in the environs of the village of Smolenskoe, Altai Province</trans-title>]. In: <source>Landscapes of Western Siberia: Investigation problems, ecology and rational use</source>. <source>Proceedings of 7 International Conference, devoting to the International Day of the Earth</source>. <publisher-name>Biysk Pedagogical State University Publ.</publisher-name>, <publisher-loc>Biysk</publisher-loc>, <fpage>84</fpage>–<lpage>86</lpage>. <comment>[In Russian]</comment> </mixed-citation></ref><ref id="B44"><mixed-citation xmlns:xlink="http://www.w3.org/1999/xlink" xlink:type="simple"><person-group><name name-style="western"><surname>Nefediev</surname><given-names>PS</given-names></name></person-group> (<year>2002c</year>) [<trans-title xml:lang="en">Populations and some ecological peculiarities of myriapods of gray forest soils in the southern of the Tomsk Area</trans-title>]. In: <source>Biology – Science of the XXI Century. Abstracts of 6 School Conference of Young Researchers</source>. <publisher-name>Pushchino Scientific Centre RAS Publ.</publisher-name>, <publisher-loc>Pushchino-on-Oka</publisher-loc>, <fpage>138</fpage>–<lpage>139</lpage>. <comment>[In Russian]</comment> </mixed-citation></ref><ref id="B45"><mixed-citation xmlns:xlink="http://www.w3.org/1999/xlink" xlink:type="simple"><person-group><name name-style="western"><surname>Nefediev</surname><given-names>PS</given-names></name></person-group> (<year>2002d</year>) <article-title>On the <tp:taxon-name><tp:taxon-name-part taxon-name-part-type="class">Diplopoda</tp:taxon-name-part></tp:taxon-name> fauna of South-West Siberia.</article-title> In: <conf-name>12th International Congress of Myriapodology</conf-name>. <source>Book of Abstracts</source>. <publisher-loc>Pietermaritzburg</publisher-loc>, <fpage>30</fpage>. </mixed-citation></ref><ref id="B34"><mixed-citation xmlns:xlink="http://www.w3.org/1999/xlink" xlink:type="simple"><person-group><name name-style="western"><surname>Mikhaljova</surname><given-names>EV</given-names></name><name name-style="western"><surname>Golovatch</surname><given-names>SI</given-names></name></person-group> (<year>2001</year>) <article-title>A review of the millipede fauna of Siberia (<tp:taxon-name><tp:taxon-name-part taxon-name-part-type="class">Diplopoda</tp:taxon-name-part></tp:taxon-name>).</article-title> <source><tp:taxon-name><tp:taxon-name-part taxon-name-part-type="phylum">Arthropoda</tp:taxon-name-part></tp:taxon-name> Selecta</source> <volume>9</volume>(<issue>2</issue>): <fpage>103</fpage>–<lpage>118</lpage>. <comment>[for 2000]</comment> </mixed-citation></ref><ref id="B72"><mixed-citation xmlns:xlink="http://www.w3.org/1999/xlink" xlink:type="simple"><person-group><name name-style="western"><surname>Vorobiova</surname><given-names>IG</given-names></name><name name-style="western"><surname>Rybalov</surname><given-names>LB</given-names></name><name name-style="western"><surname>Rossolimo</surname><given-names>TE</given-names></name><name name-style="western"><surname>Zalesskaya</surname><given-names>NT</given-names></name></person-group> (<year>2002</year>) [<trans-title xml:lang="en">Zonal and landscape distribution of the myriapod fauna and populations (<tp:taxon-name><tp:taxon-name-part taxon-name-part-type="subphylum">Myriapoda</tp:taxon-name-part></tp:taxon-name>) in the Yenisey River basin</trans-title>]. In: <source>Study, conservation and reconstruction of ecosystem biodiversity in the Yenisey ecological transect: Wildlife, etno-ecological investigations</source>. <publisher-loc>Moscow</publisher-loc> <volume>2</volume>: <fpage>60</fpage>–<lpage>71</lpage>. <comment>[In Russian]</comment></mixed-citation></ref><ref id="B36"><mixed-citation xmlns:xlink="http://www.w3.org/1999/xlink" xlink:type="simple"><person-group><name name-style="western"><surname>Mikhaljova</surname><given-names>EV</given-names></name><name name-style="western"><surname>Nefediev</surname><given-names>PS</given-names></name></person-group> (<year>2003</year>) <article-title>A contribution to the millipede fauna of Siberia (<tp:taxon-name><tp:taxon-name-part taxon-name-part-type="class">Diplopoda</tp:taxon-name-part></tp:taxon-name>).</article-title> <source><tp:taxon-name><tp:taxon-name-part taxon-name-part-type="phylum">Arthropoda</tp:taxon-name-part></tp:taxon-name> Selecta</source> <volume>11</volume>(<issue>1</issue>): <fpage>81</fpage>–<lpage>87</lpage>. <comment>[for 2002]</comment> </mixed-citation></ref><ref id="B46"><mixed-citation xmlns:xlink="http://www.w3.org/1999/xlink" xlink:type="simple"><person-group><name name-style="western"><surname>Nefediev</surname><given-names>PS</given-names></name></person-group> (<year>2005a</year>) [<trans-source xml:lang="en">Millipedes (<tp:taxon-name><tp:taxon-name-part taxon-name-part-type="subphylum">Myriapoda</tp:taxon-name-part></tp:taxon-name>, <tp:taxon-name><tp:taxon-name-part taxon-name-part-type="class">Diplopoda</tp:taxon-name-part></tp:taxon-name>) of the Southeast of Western Siberia (fauna, zoogeography, ecology)</trans-source>]. <comment>Thesis of Candidate (Ph.D.) of Biological Sci. Degree</comment>. <publisher-loc>Tomsk</publisher-loc>, <size units="page">175 pp</size>. <comment>[In Russian]</comment> </mixed-citation></ref><ref id="B47"><mixed-citation xmlns:xlink="http://www.w3.org/1999/xlink" xlink:type="simple"><person-group><name name-style="western"><surname>Nefediev</surname><given-names>PS</given-names></name></person-group> (<year>2005b</year>) [<trans-source xml:lang="en">Millipedes (<tp:taxon-name><tp:taxon-name-part taxon-name-part-type="subphylum">Myriapoda</tp:taxon-name-part></tp:taxon-name>, <tp:taxon-name><tp:taxon-name-part taxon-name-part-type="class">Diplopoda</tp:taxon-name-part></tp:taxon-name>) of the Southeast of Western Siberia (fauna, zoogeography, ecology)</trans-source>]. <comment>Autoreferate of the Thesis of Candidate (Ph.D.) of Biological Sci. Degree</comment>. <publisher-name>UFO-print Publ.</publisher-name>, <publisher-loc>Tomsk</publisher-loc>, <size units="page">21 pp</size>. <comment>[In Russian]</comment> </mixed-citation></ref><ref id="B49"><mixed-citation xmlns:xlink="http://www.w3.org/1999/xlink" xlink:type="simple"><person-group><name name-style="western"><surname>Nefediev</surname><given-names>PS</given-names></name><name name-style="western"><surname>Nefedieva</surname><given-names>JS</given-names></name></person-group> (<year>2005</year>) [<trans-title xml:lang="en">Seasonal fluctuations of diplopod density in some forests of Western Siberia</trans-title>]. In: <source>Ecological diversity of soil biota and biological productivity of soils</source>. <source>Proceedings of IV (XIV) All-Russian Conference of Soil Zoology</source>. <publisher-name>Tyumen State University Publ.</publisher-name>, <publisher-loc>Tyumen</publisher-loc>, <fpage>177</fpage>–<lpage>178</lpage>. <comment>[In Russian]</comment> </mixed-citation></ref><ref id="B50"><mixed-citation xmlns:xlink="http://www.w3.org/1999/xlink" xlink:type="simple"><person-group><name name-style="western"><surname>Nefediev</surname><given-names>PS</given-names></name><name name-style="western"><surname>Nefedieva</surname><given-names>JS</given-names></name></person-group> (<year>2006</year>) [<trans-title xml:lang="en">Regional peculiarities of millipede fauna (<tp:taxon-name><tp:taxon-name-part taxon-name-part-type="class">Diplopoda</tp:taxon-name-part></tp:taxon-name>) in the south-east of Western Siberia</trans-title>]. In: <source>Ecology of South Siberia and adjacent territories. Proceedings of X International School Conference of Students and Young Researchers</source>. <publisher-name>Khakassian State University Publ.</publisher-name>, <publisher-loc>Abakan</publisher-loc> <volume>1</volume>: <lpage>98</lpage>. <comment>[In Russian]</comment> </mixed-citation></ref><ref id="B51"><mixed-citation xmlns:xlink="http://www.w3.org/1999/xlink" xlink:type="simple"><person-group><name name-style="western"><surname>Nefediev</surname><given-names>PS</given-names></name><name name-style="western"><surname>Nefedieva</surname><given-names>JS</given-names></name></person-group> (<year>2007a</year>) <article-title>A brief analysis of the biotopic distribution of millipedes (<tp:taxon-name><tp:taxon-name-part taxon-name-part-type="class">Diplopoda</tp:taxon-name-part></tp:taxon-name>) in the south-east of Western Siberia.</article-title> In: <source>Forest Soils: Research Results, Problems and Future Outlook. Abstracts of International Conference</source>. <publisher-name>Institute of Biology, Komi Scientific Center, Ural Division of RAS Publ.</publisher-name>, <publisher-loc>Syktyvkar</publisher-loc>, <fpage>139</fpage>–<lpage>140</lpage>. <comment>[In Russian and in English]</comment> </mixed-citation></ref><ref id="B52"><mixed-citation xmlns:xlink="http://www.w3.org/1999/xlink" xlink:type="simple"><person-group><name name-style="western"><surname>Nefediev</surname><given-names>PS</given-names></name><name name-style="western"><surname>Nefedieva</surname><given-names>JS</given-names></name></person-group> (<year>2007b</year>) [<trans-title xml:lang="en">Biogeographical characteristic of millipede fauna in the south-east of Western Siberia</trans-title>]. In: <source>Biodiversity of invertebrate animals</source>. <source>Proceedings of II All-Russian School Conference «Conceptual and applied aspects of scientific investigations and education in invertebrate zoology»</source>. <publisher-name>Deltaplan Publ.</publisher-name>, <publisher-loc>Tomsk</publisher-loc>, <fpage>133</fpage>–<lpage>138</lpage>. <comment>[In Russian]</comment> </mixed-citation></ref><ref id="B53"><mixed-citation xmlns:xlink="http://www.w3.org/1999/xlink" xlink:type="simple"><person-group><name name-style="western"><surname>Nefediev</surname><given-names>PS</given-names></name><name name-style="western"><surname>Nefedieva</surname><given-names>JS</given-names></name></person-group> (<year>2007c</year>) [<trans-title xml:lang="en">Seasonal dynamics of locomotor activity of millipedes (<tp:taxon-name><tp:taxon-name-part taxon-name-part-type="class">Diplopoda</tp:taxon-name-part></tp:taxon-name>) in forests of Western Siberia</trans-title>]. In: <source>Ecological problems of unique natural and anthropogenic landscapes</source>. <source>Proceedings of All-Russian Conference</source>. <publisher-name>Yaroslavl State University</publisher-name>, <publisher-loc>Yaroslavl</publisher-loc>, <fpage>98</fpage>–<lpage>103</lpage>. <comment>[In Russian]</comment> </mixed-citation></ref><ref id="B55"><mixed-citation xmlns:xlink="http://www.w3.org/1999/xlink" xlink:type="simple"><person-group><name name-style="western"><surname>Nefediev</surname><given-names>PS</given-names></name><name name-style="western"><surname>Nefedieva</surname><given-names>JS</given-names></name></person-group> (<year>2008b</year>) <article-title>Zoogeographical analysis of the millipede fauna (<tp:taxon-name><tp:taxon-name-part taxon-name-part-type="class">Diplopoda</tp:taxon-name-part></tp:taxon-name>) in the south-east of Western Siberia.</article-title> In: <source><tp:taxon-name><tp:taxon-name-part taxon-name-part-type="subphylum">Myriapoda</tp:taxon-name-part></tp:taxon-name> and <tp:taxon-name><tp:taxon-name-part taxon-name-part-type="phylum">Onychophora</tp:taxon-name-part></tp:taxon-name> of the World Diversity, Biology and Importance</source>. <source>Abstracts of 14th International Congress of Myriapodology</source>. <publisher-name>Staatliches Museum für Naturkunde</publisher-name>, <publisher-loc>Görlitz</publisher-loc>. Peckiana <volume>6</volume>: <fpage>62</fpage>. </mixed-citation></ref><ref id="B56"><mixed-citation xmlns:xlink="http://www.w3.org/1999/xlink" xlink:type="simple"><person-group><name name-style="western"><surname>Nefediev</surname><given-names>PS</given-names></name><name name-style="western"><surname>Nefedieva</surname><given-names>JS</given-names></name></person-group> (<year>2011</year>) [<trans-title xml:lang="en">Millipedes (<tp:taxon-name><tp:taxon-name-part taxon-name-part-type="class">Diplopoda</tp:taxon-name-part></tp:taxon-name>) of green plantations of Tomsk City and its suburbs</trans-title>]. In: <source>Conceptual and applied aspects of scientific investigations in invertebrate zoology</source>. <source>Proceedings of III All-Russian School Conference</source>. <publisher-name>Agraf-Press Publ.</publisher-name>, <publisher-loc>Tomsk</publisher-loc>, <fpage>100</fpage>–<lpage>102</lpage>. <comment>[In Russian]</comment> </mixed-citation></ref><ref id="B57"><mixed-citation xmlns:xlink="http://www.w3.org/1999/xlink" xlink:type="simple"><person-group><name name-style="western"><surname>Nefediev</surname><given-names>PS</given-names></name><name name-style="western"><surname>Nefedieva</surname><given-names>JS</given-names></name></person-group> (<year>2012a</year>) [<trans-title xml:lang="en">Some peculiarities of distribution of millipedes (<tp:taxon-name><tp:taxon-name-part taxon-name-part-type="class">Diplopoda</tp:taxon-name-part></tp:taxon-name>) along the soil profile in the south-taiga and small-leaved forests of Western Siberia</trans-title>]. <source>Izvestia Altaiskogo gosudarstvennogo universiteta, Biologicheskie nauki</source> <volume>3</volume>(<issue>75</issue>),1: <fpage>49</fpage>–<lpage>54</lpage>. <comment>[In Russian]</comment> </mixed-citation></ref><ref id="B58"><mixed-citation xmlns:xlink="http://www.w3.org/1999/xlink" xlink:type="simple"><person-group><name name-style="western"><surname>Nefediev</surname><given-names>PS</given-names></name><name name-style="western"><surname>Nefedieva</surname><given-names>JS</given-names></name></person-group> (<year>2012b</year>) [<trans-title xml:lang="en">Some peculiarities of seasonal dynamics of sex-age structure of milliped populations (<tp:taxon-name><tp:taxon-name-part taxon-name-part-type="class">Diplopoda</tp:taxon-name-part></tp:taxon-name>) in the southern taiga and small-leaved forests of Western Siberia</trans-title>]. <source>Izvestia Altaiskogo gosudarstvennogo universiteta, Biologicheskie nauki</source> <volume>3</volume>(<issue>75</issue>),2: <fpage>46</fpage>–<lpage>48</lpage>. <comment>[In Russian]</comment> </mixed-citation></ref><ref id="B59"><mixed-citation xmlns:xlink="http://www.w3.org/1999/xlink" xlink:type="simple"><person-group><name name-style="western"><surname>Nefediev</surname><given-names>PS</given-names></name><name name-style="western"><surname>Nefedieva</surname><given-names>JS</given-names></name></person-group> (<year>2013</year>) [<trans-title xml:lang="en">Biodiversity and ecology of millipedes in the environs of Lake Teletskoe (<tp:taxon-name><tp:taxon-name-part taxon-name-part-type="class">Diplopoda</tp:taxon-name-part></tp:taxon-name>)</trans-title>]. <source>Izvestia Altaiskogo gosudarstvennogo universiteta, Biologicheskie nauki</source> <volume>3</volume>(<issue>79</issue>),1: <fpage>86</fpage>–<lpage>87</lpage>. <comment>[In Russian]</comment> </mixed-citation></ref><ref id="B60"><mixed-citation xmlns:xlink="http://www.w3.org/1999/xlink" xlink:type="simple"><person-group><name name-style="western"><surname>Nefedieva</surname><given-names>JS</given-names></name><name name-style="western"><surname>Nefediev</surname><given-names>PS</given-names></name></person-group> (<year>2008</year>) <article-title>Ecofaunistical investigations of millipedes (<tp:taxon-name><tp:taxon-name-part taxon-name-part-type="class">Diplopoda</tp:taxon-name-part></tp:taxon-name>) in the environs of Lake Teletskoe.</article-title> In: <source><tp:taxon-name><tp:taxon-name-part taxon-name-part-type="subphylum">Myriapoda</tp:taxon-name-part></tp:taxon-name> and <tp:taxon-name><tp:taxon-name-part taxon-name-part-type="phylum">Onychophora</tp:taxon-name-part></tp:taxon-name> of the World Diversity, Biology and Importance</source>. <source>Abstracts of 14th International Congress of Myriapodology</source>. <publisher-name>Staatliches Museum für Naturkunde</publisher-name>, <publisher-loc>Görlitz</publisher-loc>. Peckiana <volume>6</volume>: <fpage>123</fpage>–<lpage>124</lpage>. </mixed-citation></ref><ref id="B48"><mixed-citation xmlns:xlink="http://www.w3.org/1999/xlink" xlink:type="simple"><person-group><name name-style="western"><surname>Nefediev</surname><given-names>PS</given-names></name><name name-style="western"><surname>Dyachkov</surname><given-names>YuV</given-names></name><name name-style="western"><surname>Nefedieva</surname><given-names>JS</given-names></name></person-group> (<year>2014</year>) <article-title>Fauna and ecology of millipedes (<tp:taxon-name><tp:taxon-name-part taxon-name-part-type="class">Diplopoda</tp:taxon-name-part></tp:taxon-name>) in the Tigirek State Nature Reserve, Russian Altai.</article-title> In: <person-group><name name-style="western"><surname>Tuf</surname><given-names>IH</given-names></name><name name-style="western"><surname>Tajovský</surname><given-names>K</given-names></name></person-group> (<role>Eds</role>) <conf-name>16th International Congress of Myriapodology</conf-name>. <source>Book of Abstracts</source>. <publisher-name>Institute of Soil Biology, BC ASCR &amp; Faculty of Science, Palacký University</publisher-name>, <publisher-loc>Olomouc</publisher-loc>, <fpage>63</fpage>. </mixed-citation></ref><ref id="B61"><mixed-citation xmlns:xlink="http://www.w3.org/1999/xlink" xlink:type="simple"><person-group><name name-style="western"><surname>Nefedieva</surname><given-names>JS</given-names></name><name name-style="western"><surname>Nefediev</surname><given-names>PS</given-names></name><name name-style="western"><surname>Sakhnevich</surname><given-names>MB</given-names></name><name name-style="western"><surname>Dyachkov</surname><given-names>YuV</given-names></name></person-group> (<year>2014</year>) <article-title>Distribution of millipedes (<tp:taxon-name><tp:taxon-name-part taxon-name-part-type="class">Diplopoda</tp:taxon-name-part></tp:taxon-name>) along an altitudinal gradient in the south of Lake Teletskoye, Altai Mts.</article-title> In: <person-group><name name-style="western"><surname>Tuf</surname><given-names>IH</given-names></name><name name-style="western"><surname>Tajovský</surname><given-names>K</given-names></name></person-group> (<role>Eds</role>) <conf-name>16th International Congress of Myriapodology</conf-name>. <source>Book of Abstracts</source>. <publisher-name>Institute of Soil Biology, BC ASCR &amp; Faculty of Science, Palacký University</publisher-name>, <publisher-loc>Olomouc</publisher-loc>, <fpage>65</fpage>. </mixed-citation></ref></ref-list></tp:taxon-treatment>
